# Supplementary material for: Tumor and local lymphoid tissue interaction determines prognosis in high-grade serous ovarian cancer
Source: Cell Rep Med. 2023 Jun 21;4(7):101092. doi: 10.1016/j.xcrm.2023.101092 (PMC10394173; doi:10.1016/j.xcrm.2023.101092)
Supplement: Table S1. Altered copy-number regions associated with presence of TLS in the TCGA ovarian cancer cohort, related to Figure 4 [file mmc2.xlsx]

## Sheet: in
Row.names	logFC	AveExpr	t	P.Value	adj.P.Val	B	Descriptor	Wide.Peak.Limits	Peak.Limits	Region.Limits
Amplification Peak 1 - CN values	-0.0215001	0.286199	-0.286178	0.774911	0.931158	-6.67077	1p34.2	chr1:38997443-40529828(probes 3763:3904)	chr1:40175115-40195617(probes 3862:3863)	chr1:34956226-47870477(probes 3630:4724)
Amplification Peak 2 - CN values	-0.0502736	0.458168	-0.848287	0.396856	0.670876	-6.35602	1q21.2	chr1:148592783-149732488(probes 12975:13088)	chr1:149651358-149688428(probes 13081:13081)	chr1:142763404-197374324(probes 12684:18164)
Amplification Peak 3 - CN values	-0.0541926	0.329811	-0.89585	0.370947	0.654447	-6.31512	1q42.2	chr1:232534948-233759577(probes 22059:22195)	chr1:233605644-233629914(probes 22178:22178)	chr1:226807771-249250621(probes 21414:23671)
Amplification Peak 4 - CN values	-0.0547417	0.250687	-1.04086	0.298658	0.642568	-6.17672	2p21	chr2:27027370-63730245(probes 26709:30842)	chr2:46344306-46352124(probes 28932:28933)	chr2:46216182-46873695(probes 28912:28993)
Amplification Peak 5 - CN values	-0.107213	0.252671	-2.13597	0.0333731	0.183054	-4.4715	2q32.2	chr2:190239490-191039271(probes 43633:43681)	chr2:190662247-190732043(probes 43637:43643)	chr2:170599750-198794329(probes 41514:44395)
Amplification Peak 6 - CN values	0.0992852	0.370159	1.77545	0.0766906	0.299924	-5.16064	3q13.13	chr3:109113693-109253627(probes 60817:60837)	chr3:109137352-109224621(probes 60822:60833)	chr3:107306778-118247976(probes 60619:61839)
Amplification Peak 7 - CN values	0.178179	0.844396	2.26042	0.0244071	0.17329	-4.20486	3q26.2	chr3:169971880-170361766(probes 67428:67439)	chr3:170334629-170352440(probes 67437:67438)	chr3:129849417-198022430(probes 63186:70353)
Amplification Peak 8 - CN values	0.00621248	0.547202	0.0880477	0.929889	0.980069	-6.7074	3q29	chr3:193930153-198022430(probes 69807:70353)	chr3:198571965-198812272(probes 70276:70301)	chr3:129849417-198022430(probes 63186:70353)
Amplification Peak 9 - CN values	0.0163605	-0.0785701	0.27167	0.786035	0.931158	-6.67476	4p16.3	chr4:586850-2328987(probes 70417:70586)	chr4:1119976-1215794(probes 70465:70474)	chr4:1087916-1283301(probes 70461:70481)
Amplification Peak 10 - CN values	0.00511376	-0.0711989	0.0682923	0.945592	0.980069	-6.70893	4q13.3	chr4:73342909-74519743(probes 78078:78187)	chr4:74262695-74383685(probes 78176:78177)	chr4:72013514-76477350(probes 77928:78413)
Amplification Peak 11 - CN values	-0.00574474	0.321551	-0.0887907	0.929299	0.980069	-6.70733	5p15.33	chr5:278337-1513313(probes 90864:90986)	chr5:439773-695828(probes 90882:90907)	chr5:1-23650082(probes 90854:93438)
Amplification Peak 12 - CN values	0.020829	0.259623	0.323106	0.746807	0.931158	-6.65965	6p22.3	chr6:16981294-23910934(probes 112011:112822)	chr6:19159205-19189616(probes 112283:112284)	chr6:1-33358039(probes 110030:113864)
Amplification Peak 13 - CN values	0.010286	0.297874	0.173027	0.86273	0.980069	-6.69644	7q35	chr7:140947377-151901830(probes 143390:144569)	chr7:146964255-146986863(probes 144035:144036)	chr7:126471513-159138663(probes 141765:145331)
Amplification Peak 14 - CN values	0.0593219	0.381534	0.936337	0.349743	0.654447	-6.27855	8q11.23	chr8:55175650-55748459(probes 151322:151399)	chr8:55398359-55414780(probes 151349:151350)	chr8:51081528-63295659(probes 150861:152231)
Amplification Peak 15 - CN values	-0.04569	0.922923	-0.477458	0.633333	0.899333	-6.59862	8q24.21	chr8:128754209-129876448(probes 159411:159480)	chr8:128787946-128805880(probes 159415:159416)	chr8:89312041-146364022(probes 155025:161303)
Amplification Peak 16 - CN values	-0.262284	0.709473	-3.24297	0.00129636	0.0306806	-1.59182	8q24.3	chr8:144568232-146124767(probes 161146:161285)	chr8:145572161-145657925(probes 161231:161235)	chr8:89312041-146364022(probes 155025:161303)
Amplification Peak 17 - CN values	0.0712604	0.203824	1.18066	0.238538	0.564539	-6.0238	10p15.1	chr10:1-7183159(probes 175680:176556)	chr10:4964579-5041531(probes 176286:176297)	chr10:1-6697780(probes 175680:176497)
Amplification Peak 18 - CN values	0.0550798	0.0683566	1.00801	0.314144	0.653302	-6.20987	10q22.3	chr10:78060802-79566201(probes 183483:183511)	chr10:79353151-79390751(probes 183489:183491)	chr10:77946760-80064767(probes 183470:183572)
Amplification Peak 19 - CN values	-0.022392	0.25021	-0.323341	0.746629	0.931158	-6.65958	11q13.5	chr11:75281184-81286588(probes 196861:196872)	chr11:75290527-81278939(probes 196862:196871)	chr11:68703905-103729634(probes 196124:199306)
Amplification Peak 20 - CN values	-0.0881034	0.379719	-1.20904	0.22746	0.564539	-5.99042	12p13.33	chr12:203255-4374770(probes 202857:203265)	chr12:532243-586924(probes 202894:202898)	chr12:1-30184054(probes 202836:204773)
Amplification Peak 21 - CN values	-0.00277341	0.448094	-0.0423237	0.966265	0.980069	-6.71034	12p11.21	chr12:31189369-31298138(probes 204896:204911)	chr12:31224173-31247315(probes 204901:204902)	chr12:30236040-33294611(probes 204781:205164)
Amplification Peak 22 - CN values	0.107166	-0.0446402	1.33358	0.183205	0.520303	-5.83467	14q11.2	chr14:1-19495750(probes 226008:226033)	chr14:1-19492422(probes 226008:226031)	chr14:1-22848537(probes 226008:226370)
Amplification Peak 23 - CN values	-0.0352519	-0.0479201	-0.60994	0.542296	0.785776	-6.52749	15q26.3	chr15:96279486-102531392(probes 244027:244480)	chr15:100107026-102531392(probes 244469:244480)	chr15:90600002-102531392(probes 243373:244480)
Amplification Peak 24 - CN values	-0.0902927	0.0263392	-1.11722	0.264664	0.587223	-6.09556	18q11.2	chr18:22017578-22658053(probes 262542:262611)	chr18:22026572-22216675(probes 262543:262552)	chr18:20950064-23568399(probes 262427:262729)
Amplification Peak 25 - CN values	0.0602656	0.124182	0.732726	0.464214	0.704255	-6.44614	19p13.2	chr19:10055885-10310750(probes 269336:269364)	chr19:10117218-10253222(probes 269343:269354)	chr19:7232736-46107982(probes 269010:271315)
Amplification Peak 26 - CN values	0.176046	0.366661	2.13422	0.033517	0.183054	-4.47514	19p13.12	chr19:15163823-15328441(probes 269703:269714)	chr19:15186311-15244515(probes 269705:269705)	chr19:7232736-46107982(probes 269010:271315)
Amplification Peak 27 - CN values	0.130627	0.188948	2.02024	0.0441179	0.223741	-4.70626	19p12	chr19:21135153-21719164(probes 270373:270426)	chr19:21223838-21425757(probes 270388:270389)	chr19:7232736-46107982(probes 269010:271315)
Amplification Peak 28 - CN values	0.19285	0.312947	2.32185	0.0208127	0.164189	-4.06785	19q13.12	chr19:24295826-37123805(probes 270715:270727)	chr19:24297478-37084924(probes 270716:270722)	chr19:7232736-46107982(probes 269010:271315)
Amplification Peak 29 - CN values	0.0561526	0.243523	0.711986	0.476946	0.705483	-6.46092	19q13.2	chr19:40816017-41072463(probes 271118:271138)	chr19:40822581-40872885(probes 271119:271119)	chr19:7232736-46107982(probes 269010:271315)
Amplification Peak 30 - CN values	0.0282003	0.225451	0.31478	0.753116	0.931158	-6.66227	19q13.31	chr19:43673125-45857091(probes 271266:271280)	chr19:43742320-43768293(probes 271277:271277)	chr19:7232736-46107982(probes 269010:271315)
Amplification Peak 31 - CN values	0.0783228	0.286336	1.20227	0.23007	0.564539	-5.99846	20p13	chr20:1-1547141(probes 273301:273473)	chr20:376929-484144(probes 273342:273353)	chr20:1-3394576(probes 273301:273690)
Amplification Peak 32 - CN values	0.0210776	0.448618	0.339871	0.734157	0.931158	-6.65416	20q13.33	chr20:61679532-61857860(probes 280230:280249)	chr20:61701419-61807849(probes 280234:280242)	chr20:47844837-63025520(probes 278611:280305)
Deletion Peak 1 - CN values	0.166334	-0.189357	3.78077	0.000183689	0.00652095	0.210114	1p36.11	chr1:15832462-28686508(probes 1561:2929)	chr1:26806157-27114595(probes 2752:2768)	chr1:1-32984707(probes 1:3393)
Deletion Peak 2 - CN values	-0.0366853	0.0385234	-0.882852	0.37792	0.654447	-6.32651	2q22.1	chr2:139650892-143635902(probes 38098:38615)	chr2:140980719-142903030(probes 38248:38531)	chr2:141794618-141802100(probes 38390:38391)
Deletion Peak 3 - CN values	-0.0513224	-0.129272	-0.914933	0.360855	0.654447	-6.29808	2q37.3	chr2:242356004-243199373(probes 49283:49300)	chr2:242687876-243199373(probes 49300:49300)	chr2:233649633-243199373(probes 48288:49300)
Deletion Peak 4 - CN values	-0.0339589	-0.0824896	-0.745054	0.456737	0.704255	-6.43715	3p26.3	chr3:1-16303088(probes 49301:51281)	chr3:349627-464716(probes 49337:49351)	chr3:1-16779257(probes 49301:51339)
Deletion Peak 5 - CN values	0.0349601	-0.0506758	0.729476	0.466197	0.704255	-6.44848	3p12.3	chr3:75479509-75789722(probes 57772:57793)	chr3:75660472-75722583(probes 57787:57788)	chr3:75498554-75779858(probes 57774:57792)
Deletion Peak 6 - CN values	0.110213	-0.39387	2.67358	0.00785515	0.0929526	-3.21506	4q22.3	chr4:90031216-108539452(probes 79945:81925)	chr4:98469338-99106189(probes 80872:80932)	chr4:81667774-191154276(probes 79025:90853)
Deletion Peak 7 - CN values	0.101342	-0.404983	2.20614	0.0280216	0.180867	-4.32297	4q35.2	chr4:177712988-191154276(probes 89283:90853)	chr4:190379827-190407551(probes 90774:90775)	chr4:81667774-191154276(probes 79025:90853)
Deletion Peak 8 - CN values	0.0878294	-0.319712	1.93407	0.0539074	0.255162	-4.87274	5q12.1	chr5:58140324-59794798(probes 96873:97090)	chr5:58254682-59794798(probes 96886:97090)	chr5:46419093-127935699(probes 95856:104255)
Deletion Peak 9 - CN values	0.101823	-0.411298	2.39285	0.017243	0.164189	-3.90505	5q13.2	chr5:66490263-92748368(probes 97843:100459)	chr5:68814496-70712249(probes 98117:98118)	chr5:46419093-127935699(probes 95856:104255)
Deletion Peak 10 - CN values	0.0883236	0.0433868	1.37036	0.171451	0.520303	-5.7858	6p25.3	chr6:1-396924(probes 110030:110072)	chr6:277796-364627(probes 110052:110068)	chr6:1-343241(probes 110030:110064)
Deletion Peak 11 - CN values	0.155574	-0.255693	3.02454	0.00267355	0.0474555	-2.24962	6q21	chr6:94480256-136884986(probes 120188:124746)	chr6:114178687-114206755(probes 122246:122247)	chr6:99188023-171115067(probes 120678:128658)
Deletion Peak 12 - CN values	0.260616	-0.386981	5.6033	4.26e-08	3.02e-06	8.13888	6q27	chr6:167594399-171115067(probes 128304:128658)	chr6:170090411-170119363(probes 128588:128589)	chr6:99188023-171115067(probes 120678:128658)
Deletion Peak 13 - CN values	0.0486143	-0.173673	0.895129	0.371332	0.654447	-6.31575	7p22.3	chr7:1-767736(probes 128659:128688)	chr7:174347-713442(probes 128666:128682)	chr7:1-26027347(probes 128659:131646)
Deletion Peak 14 - CN values	0.00591725	-0.440759	0.110156	0.912349	0.980069	-6.70523	8p23.3	chr8:1-1245352(probes 145332:145464)	chr8:103566-132703(probes 145333:145334)	chr8:1-35864624(probes 145332:149583)
Deletion Peak 15 - CN values	0.0161717	-0.446888	0.310985	0.755997	0.931158	-6.66345	8p21.2	chr8:24360076-26908952(probes 148215:148509)	chr8:25264697-25293616(probes 148320:148321)	chr8:1-35864624(probes 145332:149583)
Deletion Peak 16 - CN values	0.0821245	-0.141235	1.45901	0.145457	0.516372	-5.66257	9p21.3	chr9:21159459-23692682(probes 163886:164173)	chr9:21791320-21879421(probes 163961:163968)	chr9:21045881-23866159(probes 163871:164191)
Deletion Peak 17 - CN values	0.0114795	-0.198496	0.270553	0.786894	0.931158	-6.67506	9q21.11	chr9:41217100-70177640(probes 166036:168013)	chr9:68782812-70171278(probes 168008:168012)	chr9:69116789-70171278(probes 168011:168012)
Deletion Peak 18 - CN values	0.00194672	-0.323373	0.0476829	0.961996	0.980069	-6.71011	9q34.2	chr9:132548602-138708312(probes 174910:175552)	chr9:135951171-136246290(probes 175292:175295)	chr9:126118627-141213431(probes 174173:175679)
Deletion Peak 19 - CN values	-0.059615	-0.0303969	-1.34613	0.179129	0.520303	-5.81814	10q11.22	chr10:46111166-47085732(probes 180479:180502)	chr10:46541376-47016328(probes 180491:180495)	chr10:46568637-47016328(probes 180494:180495)
Deletion Peak 20 - CN values	0.0614499	-0.187009	1.42644	0.15463	0.520303	-5.70872	10q24.2	chr10:88124510-111625049(probes 184443:186991)	chr10:100138986-100208755(probes 185741:185746)	chr10:82627003-126344234(probes 183809:188694)
Deletion Peak 21 - CN values	-0.00256821	-0.094313	-0.0549978	0.956172	0.980069	-6.70974	10q26.3	chr10:135056864-135534747(probes 189673:189701)	chr10:135111703-135534747(probes 189680:189701)	chr10:127905882-135534747(probes 188880:189701)
Deletion Peak 22 - CN values	0.00040547	-0.316042	0.0092693	0.99261	0.99261	-6.71119	11p15.5	chr11:1-1245174(probes 189702:189806)	chr11:293740-330218(probes 189718:189720)	chr11:1-20093253(probes 189702:191886)
Deletion Peak 23 - CN values	0.0253748	-0.0964325	0.459676	0.646034	0.89938	-6.60685	11q25	chr11:134224280-135006516(probes 202810:202835)	chr11:134231936-134294154(probes 202811:202817)	chr11:129990730-135006516(probes 202316:202835)
Deletion Peak 24 - CN values	0.139599	-0.111104	2.79219	0.00552191	0.0784111	-2.9015	12q24.33	chr12:126461900-133851895(probes 214731:215361)	chr12:132278099-133851895(probes 215361:215361)	chr12:78586362-133851895(probes 209515:215361)
Deletion Peak 25 - CN values	0.0456497	-0.360667	0.969051	0.333187	0.654447	-6.24783	13q14.11	chr13:34540122-52167586(probes 217253:219185)	chr13:40752458-41567571(probes 217954:218042)	chr13:1-63178719(probes 215362:220363)
Deletion Peak 26 - CN values	0.107166	-0.0446402	1.33358	0.183205	0.520303	-5.83467	14q11.2	chr14:1-19562339(probes 226008:226039)	chr14:19359672-19388991(probes 226017:226018)	chr14:1-19526273(probes 226008:226036)
Deletion Peak 27 - CN values	0.0719948	-0.234332	1.75424	0.0802615	0.299924	-5.19729	14q23.2	chr14:57959991-73530727(probes 230337:232113)	chr14:62149071-62225734(probes 230798:230805)	chr14:57519280-73493534(probes 230290:232107)
Deletion Peak 28 - CN values	0.00621701	-0.366044	0.145552	0.884359	0.980069	-6.70076	15q15.1	chr15:40598784-41496028(probes 237914:237998)	chr15:40647884-40838470(probes 237919:237935)	chr15:33412281-48166159(probes 237147:238700)
Deletion Peak 29 - CN values	0.0526132	-0.281125	1.11899	0.263908	0.587223	-6.09361	16p13.3	chr16:1-536442(probes 244481:244527)	chr16:114197-205547(probes 244492:244498)	chr16:1-1344726(probes 244481:244611)
Deletion Peak 30 - CN values	-0.0511557	-0.400263	-1.21639	0.224654	0.564539	-5.98165	16q12.2	chr16:47470861-69141758(probes 247933:250326)	chr16:53506120-53554410(probes 248641:248644)	chr16:52553086-54048549(probes 248523:248700)
Deletion Peak 31 - CN values	0.011123	-0.520429	0.272771	0.78519	0.931158	-6.67447	16q23.1	chr16:76893813-77765000(probes 251196:251363)	chr16:77310767-77474339(probes 251264:251298)	chr16:55730473-90354753(probes 248897:252629)
Deletion Peak 32 - CN values	-0.0811433	-0.502383	-1.80226	0.0723615	0.299924	-5.11366	16q24.2	chr16:87962694-90354753(probes 252557:252629)	chr16:88681709-90354753(probes 252629:252629)	chr16:55730473-90354753(probes 248897:252629)
Deletion Peak 33 - CN values	0.0863805	-0.581012	2.3647	0.018588	0.164189	-3.97016	17q11.2	chr17:26626537-26676581(probes 255221:255225)	chr17:26648302-26676581(probes 255224:255225)	chr17:25671879-37234773(probes 255132:255981)
Deletion Peak 34 - CN values	0.00699905	-0.404283	0.144955	0.88483	0.980069	-6.70085	18q23	chr18:67990415-78077248(probes 267317:268289)	chr18:76106251-78077248(probes 268289:268289)	chr18:40179029-78077248(probes 264188:268289)
Deletion Peak 35 - CN values	0.0278809	-0.614548	0.773847	0.439542	0.704255	-6.41557	19p13.3	chr19:286056-1941308(probes 268299:268442)	chr19:1019549-1078906(probes 268368:268371)	chr19:1-11272651(probes 268290:269466)
Deletion Peak 36 - CN values	0.0679079	-0.163866	0.991652	0.32205	0.653302	-6.22599	19q13.33	chr19:48025585-48251169(probes 271490:271514)	chr19:48096137-48216181(probes 271496:271509)	chr19:47979303-48276362(probes 271485:271519)
Deletion Peak 37 - CN values	0.0633896	-0.231557	1.19243	0.233897	0.564539	-6.01005	19q13.41	chr19:52031294-52219828(probes 271946:271963)	chr19:52049716-52104461(probes 271948:271951)	chr19:50737746-54386143(probes 271816:272188)
Deletion Peak 38 - CN values	0.0390754	-0.151467	0.781629	0.43496	0.704255	-6.4096	21q22.3	chr21:46419398-48129895(probes 283866:283925)	chr21:46899520-48129895(probes 283925:283925)	chr21:41810123-48129895(probes 283367:283925)
Deletion Peak 39 - CN values	0.0707912	-0.699759	1.76762	0.0779923	0.299924	-5.17421	22q13.33	chr22:48660990-51304566(probes 287598:287691)	chr22:49556083-51304566(probes 287691:287691)	chr22:33961591-51304566(probes 285871:287691)
