# Supplementary material for: Tumor and local lymphoid tissue interaction determines prognosis in high-grade serous ovarian cancer
Source: Cell Rep Med. 2023 Jun 21;4(7):101092. doi: 10.1016/j.xcrm.2023.101092 (PMC10394173; doi:10.1016/j.xcrm.2023.101092)
Supplement: Table S2. Multivariable Cox regression results of gene copy-number alterations interacting with TLS in the TCGA ovarian cancer cohort, related to Figure 5 [file mmc3.xlsx]

## Sheet: in
	Row.names	coef	exp(coef)	se(coef)	z	p	fdr	Variable2	Cor	pval
STK25	STK25	2.94691	19.047	0.873152	3.37503	0.000738088	0.231616	STK25_cna	0.7466	0
BET1L	BET1L	2.31465	10.1214	0.748926	3.09063	0.00199732	0.231616	BET1L_cna	0.73	0
RIC8A	RIC8A	2.31465	10.1214	0.748926	3.09063	0.00199732	0.231616	RIC8A_cna	0.8124	0
SRP68	SRP68	1.92841	6.87859	0.627396	3.07368	0.00211436	0.231616	SRP68_cna	0.8239	0
DEAF1	DEAF1	2.29917	9.96592	0.754375	3.04778	0.00230537	0.231616	DEAF1_cna	0.7042	0
VCP	VCP	-2.56141	0.077196	0.873578	-2.93209	0.00336692	0.231616	VCP_cna	0.7003	0
SAP30BP	SAP30BP	1.82095	6.17771	0.624706	2.91489	0.00355819	0.231616	SAP30BP_cna	0.8352	0
H3F3B	H3F3B	1.83007	6.23433	0.63175	2.89683	0.00376959	0.231616	H3F3B_cna	0.7258	0
CREB3	CREB3	-2.33759	0.0965604	0.809935	-2.88614	0.00389999	0.231616	CREB3_cna	0.731	0
TESK1	TESK1	-2.32036	0.0982385	0.809369	-2.86687	0.00414552	0.231616	TESK1_cna	0.7048	0
MRPL38	MRPL38	1.79282	6.00634	0.625821	2.86474	0.00417349	0.231616	MRPL38_cna	0.7421	0
FBF1	FBF1	1.75855	5.804	0.63173	2.7837	0.00537428	0.231616	FBF1_cna	0.7548	0
DENR	DENR	2.3572	10.5614	0.848942	2.77664	0.00549248	0.231616	DENR_cna	0.7327	0
CCDC130	CCDC130	1.01963	2.77217	0.370786	2.74992	0.00596099	0.231616	CCDC130_cna	0.7514	0
DCAF15	DCAF15	0.98675	2.6825	0.363241	2.71652	0.00659728	0.231616	DCAF15_cna	0.7647	0
MOB2	MOB2	1.74677	5.73607	0.643781	2.71331	0.00666152	0.231616	MOB2_cna	0.731	0
MRPS7	MRPS7	1.70495	5.50109	0.631145	2.70136	0.00690574	0.231616	MRPS7_cna	0.7309	0
PLAA	PLAA	-1.90735	0.148473	0.7101	-2.68603	0.00723061	0.231616	PLAA_cna	0.7314	0
GRB2	GRB2	1.68151	5.37368	0.632259	2.65953	0.00782488	0.231616	GRB2_cna	0.7206	0
RNF138	RNF138	1.08881	2.97074	0.414044	2.6297	0.00854604	0.231616	RNF138_cna	0.7189	0
TRAPPC8	TRAPPC8	1.05758	2.8794	0.406171	2.60379	0.00922	0.231616	TRAPPC8_cna	0.7221	0
PRKACA	PRKACA	0.949677	2.58487	0.369035	2.5734	0.0100704	0.231616	PRKACA_cna	0.7172	0
EPS15L1	EPS15L1	1.291	3.63643	0.503182	2.56567	0.0102976	0.231616	EPS15L1_cna	0.7601	0
UBAP1	UBAP1	-2.16425	0.114836	0.84662	-2.55634	0.0105779	0.231616	UBAP1_cna	0.7745	0
C19orf44	C19orf44	1.28607	3.61855	0.503096	2.55632	0.0105787	0.231616	C19orf44_cna	0.7521	0
KDELR2	KDELR2	1.77983	5.92883	0.697375	2.55218	0.0107051	0.231616	KDELR2_cna	0.7386	0
DAGLB	DAGLB	1.77915	5.92483	0.697243	2.55169	0.0107201	0.231616	DAGLB_cna	0.8057	0
STX10	STX10	0.982096	2.67005	0.384936	2.55132	0.0107314	0.231616	STX10_cna	0.7532	0
TRMT1	TRMT1	0.98166	2.66888	0.384842	2.55081	0.0107472	0.231616	TRMT1_cna	0.7159	0
JMJD6	JMJD6	1.65077	5.211	0.649317	2.54232	0.0110119	0.231616	JMJD6_cna	0.7184	0
SMU1	SMU1	-2.00435	0.134748	0.797143	-2.51442	0.011923	0.237789	SMU1_cna	0.7717	0
APTX	APTX	-2.05091	0.128618	0.818383	-2.50605	0.0122087	0.237789	APTX_cna	0.7564	0
TOLLIP	TOLLIP	1.65552	5.23578	0.662331	2.49953	0.0124359	0.237789	TOLLIP_cna	0.7366	0
RNF34	RNF34	2.03329	7.63918	0.827711	2.45652	0.0140289	0.254417	RNF34_cna	0.7634	0
RAC1	RAC1	1.75329	5.77358	0.714346	2.4544	0.0141119	0.254417	RAC1_cna	0.7984	0
TECR	TECR	0.924938	2.52171	0.381375	2.42527	0.0152971	0.263901	TECR_cna	0.7025	0
SRP72	SRP72	1.74816	5.74401	0.722056	2.42108	0.0154744	0.263901	SRP72_cna	0.7337	0
MED8	MED8	-1.62797	0.196329	0.681605	-2.38843	0.0169205	0.280969	MED8_cna	0.7107	0
RAB8A	RAB8A	1.17371	3.23397	0.496136	2.36571	0.0179958	0.291162	RAB8A_cna	0.7144	0
VPS33A	VPS33A	1.86295	6.44272	0.798749	2.33234	0.0196831	0.300377	VPS33A_cna	0.7697	0
FAM32A	FAM32A	1.13244	3.10322	0.485572	2.33218	0.0196914	0.300377	FAM32A_cna	0.7411	0
RAD23A	RAD23A	0.918855	2.50642	0.396992	2.31455	0.0206378	0.300377	RAD23A_cna	0.7737	0
GCDH	GCDH	0.931062	2.5372	0.403074	2.3099	0.0208936	0.300377	GCDH_cna	0.7061	0
RIOK2	RIOK2	1.39627	4.04012	0.604719	2.30897	0.0209455	0.300377	RIOK2_cna	0.7322	0
SUGP1	SUGP1	1.30649	3.69319	0.572998	2.2801	0.022602	0.314212	SUGP1_cna	0.7002	0
NAP1L4	NAP1L4	1.52941	4.61547	0.673119	2.27213	0.0230788	0.314212	NAP1L4_cna	0.7859	0
FARSA	FARSA	0.916528	2.50059	0.404332	2.26677	0.023404	0.314212	FARSA_cna	0.757	0
PSMC4	PSMC4	0.750837	2.11877	0.334352	2.24565	0.0247267	0.325053	PSMC4_cna	0.7622	0
PRPSAP1	PRPSAP1	1.43249	4.18912	0.644239	2.22354	0.0261795	0.332586	PRPSAP1_cna	0.7207	0
ANAPC5	ANAPC5	1.66493	5.28529	0.751315	2.21602	0.0266904	0.332586	ANAPC5_cna	0.7011	0
C12orf43	C12orf43	1.85994	6.42334	0.840368	2.21324	0.026881	0.332586	C12orf43_cna	0.7408	0
CHERP	CHERP	1.09118	2.97779	0.497436	2.19361	0.0282634	0.339413	CHERP_cna	0.7199	0
SLC30A9	SLC30A9	1.95881	7.0909	0.894346	2.19022	0.0285085	0.339413	SLC30A9_cna	0.7062	0
EIF2B1	EIF2B1	1.55537	4.73685	0.714991	2.17537	0.0296021	0.340904	EIF2B1_cna	0.7478	0
DIABLO	DIABLO	1.73918	5.69266	0.803482	2.16455	0.0304222	0.340904	DIABLO_cna	0.7163	0
PELO	PELO	1.37637	3.96048	0.636131	2.16365	0.0304911	0.340904	PELO_cna	0.7366	0
COX18	COX18	0.842917	2.32313	0.390291	2.15971	0.0307948	0.340904	COX18_cna	0.7305	0
MED26	MED26	1.05707	2.87792	0.50095	2.11013	0.0348476	0.379117	MED26_cna	0.7593	0
CHST12	CHST12	1.53432	4.63818	0.731996	2.09608	0.0360751	0.37939	CHST12_cna	0.7473	0
EIF3B	EIF3B	1.53432	4.63818	0.731996	2.09608	0.0360751	0.37939	EIF3B_cna	0.762	0
ECH1	ECH1	0.829253	2.29161	0.397447	2.08645	0.0369378	0.382094	ECH1_cna	0.7204	0
UBE2R2	UBE2R2	-1.68557	0.185339	0.811873	-2.07615	0.0378803	0.382452	UBE2R2_cna	0.7338	0
SART3	SART3	1.70909	5.52391	0.824503	2.07287	0.0381846	0.382452	SART3_cna	0.7503	0
FTSJ2	FTSJ2	1.51165	4.5342	0.736995	2.0511	0.0402576	0.387157	FTSJ2_cna	0.7964	0
EIF4A3	EIF4A3	1.32255	3.75297	0.646377	2.04609	0.0407474	0.387157	EIF4A3_cna	0.7755	0
MAD1L1	MAD1L1	1.47813	4.38473	0.723522	2.04296	0.0410561	0.387157	MAD1L1_cna	0.7587	0
NFKBIB	NFKBIB	0.781836	2.18548	0.383953	2.03628	0.0417222	0.387157	NFKBIB_cna	0.732	0
SIRT2	SIRT2	0.781836	2.18548	0.383953	2.03628	0.0417222	0.387157	SIRT2_cna	0.7144	0
ACTN4	ACTN4	0.809644	2.24711	0.401827	2.01491	0.0439146	0.401593	ACTN4_cna	0.7542	0
SUN1	SUN1	1.42817	4.17105	0.712262	2.00512	0.0449505	0.401593	SUN1_cna	0.7084	0
NMT1	NMT1	1.66968	5.31047	0.833628	2.00291	0.0451872	0.401593	NMT1_cna	0.7799	0
AKAP8	AKAP8	0.803046	2.23233	0.411717	1.95048	0.0511191	0.440116	AKAP8_cna	0.7157	0
USP42	USP42	1.419	4.13297	0.728527	1.94776	0.0514436	0.440116	USP42_cna	0.7166	0
RRAGC	RRAGC	-0.92327	0.397218	0.478733	-1.92857	0.0537841	0.440116	RRAGC_cna	0.7001	0
C7orf26	C7orf26	1.41822	4.12975	0.736573	1.92543	0.0541759	0.440116	C7orf26_cna	0.8087	0
GET4	GET4	1.37662	3.9615	0.716138	1.92229	0.0545695	0.440116	GET4_cna	0.8002	0
RPL7L1	RPL7L1	1.19914	3.31725	0.625416	1.91734	0.0551945	0.440116	RPL7L1_cna	0.7859	0
UTP3	UTP3	1.40781	4.08697	0.734933	1.91556	0.0554217	0.440116	UTP3_cna	0.7533	0
COG1	COG1	1.2374	3.44665	0.64639	1.91433	0.055578	0.440116	COG1_cna	0.8017	0
GRSF1	GRSF1	1.40909	4.09225	0.738324	1.9085	0.0563262	0.440116	GRSF1_cna	0.7495	0
CPSF3	CPSF3	1.41492	4.11614	0.742181	1.90643	0.0565946	0.440116	CPSF3_cna	0.7029	0
HEATR2	HEATR2	1.35882	3.89159	0.716212	1.89723	0.0577979	0.440116	HEATR2_cna	0.7595	0
SUPT5H	SUPT5H	0.723459	2.06155	0.381467	1.89652	0.0578917	0.440116	SUPT5H_cna	0.7929	0
WIZ	WIZ	0.896575	2.45119	0.474629	1.889	0.0588914	0.442387	WIZ_cna	0.707	0
PAK4	PAK4	0.734721	2.0849	0.390764	1.88022	0.0600785	0.445995	PAK4_cna	0.7408	0
ZNF12	ZNF12	1.37909	3.97129	0.740439	1.86253	0.0625281	0.458782	ZNF12_cna	0.7359	0
ASNA1	ASNA1	0.803125	2.23251	0.432954	1.85499	0.0635974	0.461264	ASNA1_cna	0.7186	0
FAM104A	FAM104A	1.18585	3.27347	0.643907	1.84165	0.0655266	0.462995	FAM104A_cna	0.8484	0
TIMM50	TIMM50	0.702638	2.01907	0.382428	1.83731	0.0661646	0.462995	TIMM50_cna	0.7595	0
USP30	USP30	1.49293	4.45012	0.816011	1.82955	0.0673177	0.462995	USP30_cna	0.7353	0
DUS1L	DUS1L	1.2035	3.33175	0.658778	1.82686	0.0677203	0.462995	DUS1L_cna	0.7613	0
GPS1	GPS1	1.2035	3.33175	0.658778	1.82686	0.0677203	0.462995	GPS1_cna	0.7765	0
SKIV2L2	SKIV2L2	1.2087	3.34913	0.664855	1.81799	0.0690657	0.462995	SKIV2L2_cna	0.7634	0
TSNARE1	TSNARE1	0.697787	2.0093	0.389964	1.78936	0.0735569	0.462995	TSNARE1_cna	0.7131	0
CCDC43	CCDC43	1.54306	4.67887	0.863768	1.78642	0.0740305	0.462995	CCDC43_cna	0.7113	0
C8orf76	C8orf76	0.67766	1.96926	0.380852	1.77933	0.0751863	0.462995	C8orf76_cna	0.7277	0
MED29	MED29	0.685717	1.98519	0.387499	1.7696	0.0767941	0.462995	MED29_cna	0.8119	0
PAF1	PAF1	0.685717	1.98519	0.387499	1.7696	0.0767941	0.462995	PAF1_cna	0.8226	0
PHB	PHB	1.10129	3.00805	0.622879	1.76807	0.0770491	0.462995	PHB_cna	0.7073	0
BYSL	BYSL	1.15286	3.16723	0.652406	1.76709	0.0772135	0.462995	BYSL_cna	0.7235	0
AKT2	AKT2	0.652273	1.9199	0.371335	1.75656	0.0789924	0.462995	AKT2_cna	0.7576	0
P4HB	P4HB	1.14754	3.15042	0.66102	1.73601	0.0825623	0.462995	P4HB_cna	0.7005	0
UBE2K	UBE2K	1.40551	4.07759	0.816499	1.72138	0.0851818	0.462995	UBE2K_cna	0.7394	0
RAB22A	RAB22A	0.962921	2.61934	0.559539	1.72092	0.0852659	0.462995	RAB22A_cna	0.7143	0
EID2	EID2	0.660255	1.93529	0.38395	1.71964	0.0854984	0.462995	EID2_cna	0.755	0
ZFP41	ZFP41	0.635121	1.88725	0.369575	1.71852	0.0857024	0.462995	ZFP41_cna	0.741	0
DHX29	DHX29	1.14716	3.14923	0.668428	1.7162	0.0861254	0.462995	DHX29_cna	0.7354	0
CYC1	CYC1	0.629056	1.87584	0.368829	1.70555	0.0880918	0.462995	CYC1_cna	0.7012	0
MAF1	MAF1	0.629056	1.87584	0.368829	1.70555	0.0880918	0.462995	MAF1_cna	0.8047	0
SHARPIN	SHARPIN	0.629056	1.87584	0.368829	1.70555	0.0880918	0.462995	SHARPIN_cna	0.7809	0
GPAA1	GPAA1	0.628266	1.87436	0.368621	1.70437	0.0883125	0.462995	GPAA1_cna	0.7921	0
RNF139	RNF139	0.648111	1.91193	0.380505	1.70329	0.0885134	0.462995	RNF139_cna	0.7707	0
MED20	MED20	1.11304	3.04359	0.656013	1.69667	0.0897589	0.462995	MED20_cna	0.7705	0
ZNF271	ZNF271	0.809927	2.24774	0.479869	1.68781	0.0914479	0.462995	ZNF271_cna	0.7432	0
ZNF24	ZNF24	0.815211	2.25965	0.484505	1.68256	0.0924594	0.462995	ZNF24_cna	0.7171	0
EXOSC4	EXOSC4	0.615969	1.85145	0.366916	1.67877	0.0931962	0.462995	EXOSC4_cna	0.7131	0
FAM91A1	FAM91A1	0.646024	1.90794	0.385816	1.67444	0.0940447	0.462995	FAM91A1_cna	0.7435	0
FAM49B	FAM49B	0.634139	1.8854	0.379258	1.67205	0.0945135	0.462995	FAM49B_cna	0.7267	0
GRINA	GRINA	0.60923	1.83902	0.364711	1.67045	0.0948309	0.462995	GRINA_cna	0.8035	0
C18orf8	C18orf8	0.857677	2.35768	0.515535	1.66367	0.0961793	0.462995	C18orf8_cna	0.753	0
ZNF623	ZNF623	0.61244	1.84493	0.36894	1.66	0.0969143	0.462995	ZNF623_cna	0.7331	0
SIRT7	SIRT7	1.09863	3.00004	0.664596	1.65307	0.0983156	0.462995	SIRT7_cna	0.7145	0
ARHGDIA	ARHGDIA	1.09302	2.98326	0.664393	1.64514	0.0999415	0.462995	ARHGDIA_cna	0.7513	0
WIPI2	WIPI2	1.22059	3.38919	0.742859	1.6431	0.100362	0.462995	WIPI2_cna	0.8095	0
PPP2R5D	PPP2R5D	1.03307	2.80969	0.62969	1.64061	0.100879	0.462995	PPP2R5D_cna	0.7691	0
STK3	STK3	0.654008	1.92323	0.399275	1.63799	0.101424	0.462995	STK3_cna	0.8024	0
SPPL3	SPPL3	1.36722	3.92443	0.835373	1.63666	0.101702	0.462995	SPPL3_cna	0.7473	0
FAM83H	FAM83H	0.601689	1.8252	0.36857	1.63249	0.102576	0.462995	FAM83H_cna	0.7629	0
PUF60	PUF60	0.599151	1.82057	0.36841	1.62631	0.103883	0.462995	PUF60_cna	0.7623	0
KIAA0196	KIAA0196	0.629848	1.87733	0.38729	1.6263	0.103887	0.462995	KIAA0196_cna	0.7527	0
PTK2	PTK2	0.623113	1.86472	0.384778	1.61941	0.105359	0.462995	PTK2_cna	0.8036	0
PYCRL	PYCRL	0.598659	1.81968	0.369835	1.61872	0.105507	0.462995	PYCRL_cna	0.7715	0
TIGD5	TIGD5	0.598659	1.81968	0.369835	1.61872	0.105507	0.462995	TIGD5_cna	0.7545	0
MAPKAPK5	MAPKAPK5	1.23534	3.43956	0.766622	1.61141	0.10709	0.462995	MAPKAPK5_cna	0.7097	0
ZC3H3	ZC3H3	0.595762	1.81441	0.370378	1.60853	0.10772	0.462995	ZC3H3_cna	0.7907	0
FN3KRP	FN3KRP	1.04431	2.84143	0.649466	1.60795	0.107847	0.462995	FN3KRP_cna	0.7157	0
ADPRHL2	ADPRHL2	-1.04757	0.350789	0.651878	-1.607	0.108053	0.462995	ADPRHL2_cna	0.7494	0
ADCK5	ADCK5	0.591061	1.8059	0.368367	1.60454	0.108595	0.462995	ADCK5_cna	0.7214	0
BOP1	BOP1	0.591061	1.8059	0.368367	1.60454	0.108595	0.462995	BOP1_cna	0.7165	0
COMMD5	COMMD5	0.591061	1.8059	0.368367	1.60454	0.108595	0.462995	COMMD5_cna	0.7607	0
CYHR1	CYHR1	0.591061	1.8059	0.368367	1.60454	0.108595	0.462995	CYHR1_cna	0.7967	0
DGAT1	DGAT1	0.591061	1.8059	0.368367	1.60454	0.108595	0.462995	DGAT1_cna	0.7484	0
FBXL6	FBXL6	0.591061	1.8059	0.368367	1.60454	0.108595	0.462995	FBXL6_cna	0.7156	0
HSF1	HSF1	0.591061	1.8059	0.368367	1.60454	0.108595	0.462995	HSF1_cna	0.8034	0
LRRC14	LRRC14	0.591061	1.8059	0.368367	1.60454	0.108595	0.462995	LRRC14_cna	0.7039	0
PPP1R16A	PPP1R16A	0.591061	1.8059	0.368367	1.60454	0.108595	0.462995	PPP1R16A_cna	0.7085	0
ZNF16	ZNF16	0.591061	1.8059	0.368367	1.60454	0.108595	0.462995	ZNF16_cna	0.7532	0
ZNF7	ZNF7	0.591061	1.8059	0.368367	1.60454	0.108595	0.462995	ZNF7_cna	0.7575	0
PSMB2	PSMB2	-1.08922	0.336477	0.683413	-1.5938	0.11098	0.469131	PSMB2_cna	0.7106	0
MED4	MED4	1.27773	3.58849	0.804666	1.5879	0.112309	0.469131	MED4_cna	0.716	0
SUCLA2	SUCLA2	1.27773	3.58849	0.804666	1.5879	0.112309	0.469131	SUCLA2_cna	0.7084	0
GSDMD	GSDMD	0.587872	1.80015	0.37094	1.58482	0.113008	0.469131	GSDMD_cna	0.7021	0
ZNF397	ZNF397	0.761836	2.14221	0.48365	1.57518	0.115215	0.472942	ZNF397_cna	0.7096	0
SPOP	SPOP	0.994738	2.70402	0.633205	1.57096	0.116193	0.472942	SPOP_cna	0.7337	0
RNF216	RNF216	1.11859	3.06054	0.713324	1.56814	0.116848	0.472942	RNF216_cna	0.7137	0
TRMT12	TRMT12	0.599769	1.8217	0.38255	1.56782	0.116924	0.472942	TRMT12_cna	0.7847	0
UBE2Z	UBE2Z	0.947732	2.57985	0.60785	1.55915	0.11896	0.47521	UBE2Z_cna	0.7034	0
PWP1	PWP1	1.31117	3.71053	0.842505	1.55628	0.119641	0.47521	PWP1_cna	0.714	0
DERL1	DERL1	0.627437	1.8728	0.403276	1.55585	0.119744	0.47521	DERL1_cna	0.8467	0
ZNF791	ZNF791	0.681013	1.97588	0.439019	1.55122	0.12085	0.476602	ZNF791_cna	0.7143	0
BCCIP	BCCIP	1.10188	3.00981	0.726902	1.51585	0.129557	0.506911	BCCIP_cna	0.7126	0
ZNF490	ZNF490	0.668931	1.95215	0.441964	1.51354	0.130142	0.506911	ZNF490_cna	0.7188	0
APPL2	APPL2	1.22774	3.41352	0.829211	1.48062	0.138709	0.536965	APPL2_cna	0.7066	0
MTDH	MTDH	0.659667	1.93415	0.446809	1.4764	0.139838	0.538034	MTDH_cna	0.7482	0
RNF19A	RNF19A	0.646322	1.90851	0.441752	1.46309	0.143443	0.541005	RNF19A_cna	0.706	0
DHPS	DHPS	0.65402	1.92326	0.447116	1.46275	0.143535	0.541005	DHPS_cna	0.7324	0
WDR83	WDR83	0.65402	1.92326	0.447116	1.46275	0.143535	0.541005	WDR83_cna	0.7516	0
TTC4	TTC4	-0.953112	0.385539	0.653749	-1.45792	0.144863	0.541005	TTC4_cna	0.7094	0
TAF8	TAF8	0.993266	2.70004	0.681348	1.4578	0.144897	0.541005	TAF8_cna	0.7527	0
SNF8	SNF8	0.890737	2.43692	0.616409	1.44504	0.148447	0.546992	SNF8_cna	0.7211	0
BRAP	BRAP	1.11193	3.04022	0.771897	1.44052	0.149721	0.546992	BRAP_cna	0.7195	0
C19orf47	C19orf47	0.556465	1.74449	0.386375	1.44022	0.149805	0.546992	C19orf47_cna	0.765	0
RNF185	RNF185	-0.864119	0.421423	0.601656	-1.43623	0.150935	0.546992	RNF185_cna	0.7582	0
ACP1	ACP1	0.751064	2.11925	0.523853	1.43373	0.151649	0.546992	ACP1_cna	0.7203	0
EIF2AK1	EIF2AK1	1.05428	2.86992	0.735438	1.43355	0.151701	0.546992	EIF2AK1_cna	0.8044	0
YIPF3	YIPF3	0.933949	2.54454	0.653801	1.42849	0.153151	0.548528	YIPF3_cna	0.7631	0
COG3	COG3	1.16831	3.21655	0.819288	1.42601	0.153866	0.548528	COG3_cna	0.7315	0
CSTF1	CSTF1	0.810487	2.249	0.573611	1.41296	0.157669	0.556795	CSTF1_cna	0.7088	0
SS18	SS18	0.653512	1.92228	0.462827	1.412	0.15795	0.556795	SS18_cna	0.7178	0
ILK	ILK	1.03202	2.80674	0.733594	1.4068	0.159486	0.559087	ILK_cna	0.7326	0
C18orf21	C18orf21	0.712341	2.03876	0.51023	1.39612	0.162679	0.56654	C18orf21_cna	0.7105	0
ELP2	ELP2	0.713716	2.04156	0.512101	1.3937	0.163408	0.56654	ELP2_cna	0.754	0
SLC35B1	SLC35B1	0.884131	2.42088	0.639937	1.38159	0.167098	0.576167	SLC35B1_cna	0.7388	0
RRP36	RRP36	0.903168	2.46741	0.65922	1.37006	0.17067	0.583593	RRP36_cna	0.7561	0
YTHDF1	YTHDF1	0.703633	2.02108	0.514098	1.36868	0.171101	0.583593	YTHDF1_cna	0.7165	0
GTF2F2	GTF2F2	1.10921	3.03197	0.819796	1.35304	0.176044	0.597225	GTF2F2_cna	0.76	0
HINT3	HINT3	-0.926783	0.395825	0.687333	-1.34837	0.177538	0.597762	HINT3_cna	0.7573	0
FBXL12	FBXL12	-0.787766	0.45486	0.584987	-1.34664	0.178097	0.597762	FBXL12_cna	0.8224	0
PIN1	PIN1	-0.784677	0.456267	0.586528	-1.33784	0.18095	0.601342	PIN1_cna	0.7347	0
BTBD10	BTBD10	1.01774	2.76695	0.760949	1.33747	0.18107	0.601342	BTBD10_cna	0.7032	0
COPS5	COPS5	-0.73442	0.479784	0.552039	-1.33038	0.183394	0.605873	COPS5_cna	0.7158	0
CARKD	CARKD	0.913808	2.4938	0.694645	1.3155	0.188341	0.618382	CARKD_cna	0.8185	0
NOL11	NOL11	0.862138	2.36822	0.656554	1.31313	0.18914	0.618382	NOL11_cna	0.7181	0
YWHAZ	YWHAZ	0.569274	1.76698	0.437287	1.30183	0.192974	0.625728	YWHAZ_cna	0.7812	0
ING1	ING1	0.903312	2.46776	0.694496	1.30067	0.193371	0.625728	ING1_cna	0.7313	0
NUFIP1	NUFIP1	1.04967	2.8567	0.809688	1.29639	0.194843	0.627274	NUFIP1_cna	0.7106	0
DIS3	DIS3	0.90588	2.47411	0.700882	1.29248	0.196189	0.628403	DIS3_cna	0.7584	0
MRPS10	MRPS10	0.887649	2.42941	0.689525	1.28734	0.197978	0.630928	MRPS10_cna	0.7207	0
PITPNB	PITPNB	-0.977193	0.376366	0.76165	-1.283	0.199494	0.632475	PITPNB_cna	0.7396	0
MAP2K7	MAP2K7	-0.761502	0.466964	0.596469	-1.27668	0.201714	0.632475	MAP2K7_cna	0.767	0
MED6	MED6	1.05072	2.85971	0.824141	1.27493	0.202335	0.632475	MED6_cna	0.7327	0
FAM175B	FAM175B	0.825539	2.28311	0.647715	1.27454	0.202472	0.632475	FAM175B_cna	0.7722	0
CDC5L	CDC5L	0.927388	2.5279	0.731488	1.26781	0.204866	0.6368	CDC5L_cna	0.7314	0
GTPBP4	GTPBP4	0.713259	2.04063	0.565147	1.26208	0.206922	0.640037	GTPBP4_cna	0.729	0
ELOF1	ELOF1	0.674583	1.96321	0.542848	1.24267	0.213989	0.65552	ELOF1_cna	0.787	0
TMUB2	TMUB2	1.02216	2.7792	0.822583	1.24263	0.214005	0.65552	TMUB2_cna	0.7637	0
SEC23IP	SEC23IP	0.995818	2.70694	0.804727	1.23746	0.215916	0.658178	SEC23IP_cna	0.7009	0
MTERFD1	MTERFD1	0.581158	1.78811	0.47246	1.23007	0.218672	0.663374	MTERFD1_cna	0.705	0
SLC25A32	SLC25A32	0.547526	1.72897	0.44777	1.22278	0.221411	0.668471	SLC25A32_cna	0.7695	0
DCAF13	DCAF13	0.544799	1.72426	0.447612	1.21712	0.223557	0.670937	DCAF13_cna	0.7783	0
ZNF317	ZNF317	-0.630269	0.532449	0.519256	-1.21379	0.224827	0.670937	ZNF317_cna	0.7713	0
FCF1	FCF1	1.02258	2.78037	0.84422	1.21128	0.22579	0.670937	FCF1_cna	0.7205	0
ESRP1	ESRP1	0.56776	1.76431	0.469427	1.20947	0.226481	0.670937	ESRP1_cna	0.7332	0
UBQLN1	UBQLN1	1.19894	3.31661	1.00168	1.19693	0.231333	0.682108	UBQLN1_cna	0.718	0
SEH1L	SEH1L	0.844712	2.32731	0.710787	1.18842	0.234669	0.688727	SEH1L_cna	0.7075	0
ZNF706	ZNF706	0.519376	1.68098	0.438561	1.18427	0.236305	0.690316	ZNF706_cna	0.7045	0
TM9SF3	TM9SF3	0.97161	2.64219	0.834484	1.16432	0.244293	0.707808	TM9SF3_cna	0.7222	0
ZNF564	ZNF564	0.530869	1.70041	0.456945	1.16178	0.245326	0.707808	ZNF564_cna	0.7373	0
TMED10	TMED10	1.00174	2.72302	0.862855	1.16096	0.245658	0.707808	TMED10_cna	0.7201	0
ZNF653	ZNF653	0.634129	1.88538	0.549216	1.15461	0.248251	0.712028	ZNF653_cna	0.803	0
PPP2R2D	PPP2R2D	0.76214	2.14286	0.662076	1.15114	0.249676	0.712876	PPP2R2D_cna	0.7685	0
ALKBH1	ALKBH1	0.928798	2.53146	0.820786	1.13159	0.257805	0.731022	ALKBH1_cna	0.7433	0
ABHD13	ABHD13	0.786775	2.1963	0.696074	1.1303	0.258349	0.731022	ABHD13_cna	0.7438	0
ASCC2	ASCC2	-0.689808	0.501672	0.617451	-1.11719	0.263915	0.740667	ASCC2_cna	0.7814	0
MTAP	MTAP	-0.790063	0.453816	0.707471	-1.11674	0.264105	0.740667	MTAP_cna	0.7217	0
TRIM35	TRIM35	0.709925	2.03384	0.637942	1.11284	0.265779	0.742064	TRIM35_cna	0.7082	0
ZNF20	ZNF20	0.479303	1.61495	0.433441	1.10581	0.268809	0.744315	ZNF20_cna	0.7684	0
ISCA1	ISCA1	1.10185	3.00973	0.9967	1.1055	0.268944	0.744315	ISCA1_cna	0.7208	0
AP3S2	AP3S2	-0.689283	0.501936	0.627125	-1.09912	0.271718	0.748707	AP3S2_cna	0.7209	0
ZNF563	ZNF563	0.491704	1.6351	0.450292	1.09197	0.274848	0.754039	ZNF563_cna	0.7031	0
CDC16	CDC16	0.763608	2.14601	0.705454	1.08244	0.279059	0.761532	CDC16_cna	0.7637	0
PHF20L1	PHF20L1	0.424189	1.52835	0.392646	1.08034	0.279993	0.761532	PHF20L1_cna	0.723	0
SLBP	SLBP	0.495975	1.6421	0.465179	1.0662	0.286331	0.775429	SLBP_cna	0.7588	0
PCID2	PCID2	0.705406	2.02467	0.664101	1.0622	0.288147	0.777011	PCID2_cna	0.7572	0
CUL4A	CUL4A	0.698766	2.01127	0.66419	1.05206	0.292773	0.781212	CUL4A_cna	0.7525	0
NUPL2	NUPL2	0.627561	1.87304	0.596906	1.05136	0.293095	0.781212	NUPL2_cna	0.7162	0
RBM42	RBM42	0.444096	1.55908	0.422686	1.05065	0.293419	0.781212	RBM42_cna	0.7173	0
MRPL46	MRPL46	-0.670905	0.511246	0.642346	-1.04446	0.296272	0.785495	MRPL46_cna	0.7208	0
TMEM129	TMEM129	0.481525	1.61854	0.467454	1.0301	0.302963	0.793394	TMEM129_cna	0.7202	0
C6orf120	C6orf120	-0.701352	0.495915	0.680943	-1.02997	0.303024	0.793394	C6orf120_cna	0.7804	0
PHF10	PHF10	-0.701352	0.495915	0.680943	-1.02997	0.303024	0.793394	PHF10_cna	0.7287	0
RAB40C	RAB40C	0.736809	2.08926	0.723313	1.01866	0.308365	0.803738	RAB40C_cna	0.7094	0
SPTLC1	SPTLC1	0.852088	2.34454	0.838483	1.01623	0.309522	0.803738	SPTLC1_cna	0.7266	0
PPP2R2A	PPP2R2A	0.62189	1.86244	0.61748	1.00714	0.313867	0.811681	PPP2R2A_cna	0.7466	0
SNW1	SNW1	0.827826	2.28834	0.825965	1.00225	0.316222	0.814432	SNW1_cna	0.7109	0
WTAP	WTAP	-0.691178	0.500986	0.695533	-0.993738	0.320351	0.821712	WTAP_cna	0.769	0
TMEM128	TMEM128	0.528939	1.69713	0.533791	0.99091	0.32173	0.821908	TMEM128_cna	0.7399	0
MRPS31	MRPS31	0.802959	2.23214	0.825463	0.972738	0.330684	0.839812	MRPS31_cna	0.721	0
HAUS3	HAUS3	0.413342	1.51186	0.425556	0.971298	0.3314	0.839812	HAUS3_cna	0.7243	0
ATP5SL	ATP5SL	-0.62491	0.53531	0.646595	-0.966464	0.333812	0.842542	ATP5SL_cna	0.744	0
C16orf72	C16orf72	0.679467	1.97283	0.717506	0.946984	0.343647	0.861454	C16orf72_cna	0.7099	0
RXRB	RXRB	0.654558	1.92429	0.694138	0.942979	0.345692	0.861454	RXRB_cna	0.7228	0
TRIM27	TRIM27	0.586002	1.79679	0.622194	0.941832	0.346279	0.861454	TRIM27_cna	0.7056	0
PDCD2	PDCD2	-0.624734	0.535404	0.667435	-0.936023	0.349261	0.861454	PDCD2_cna	0.752	0
TBP	TBP	-0.624734	0.535404	0.667435	-0.936023	0.349261	0.861454	TBP_cna	0.778	0
TM2D3	TM2D3	-0.517511	0.596002	0.556416	-0.93008	0.35233	0.861454	TM2D3_cna	0.7497	0
ZSCAN16	ZSCAN16	0.508647	1.66304	0.547173	0.929591	0.352583	0.861454	ZSCAN16_cna	0.7391	0
JMJD8	JMJD8	0.674574	1.9632	0.727815	0.926847	0.354006	0.861454	JMJD8_cna	0.7098	0
STUB1	STUB1	0.674574	1.9632	0.727815	0.926847	0.354006	0.861454	STUB1_cna	0.7814	0
TNIP2	TNIP2	0.422169	1.52527	0.456391	0.925017	0.354957	0.861454	TNIP2_cna	0.7379	0
TIMM44	TIMM44	-0.543161	0.580909	0.59262	-0.916541	0.359383	0.868854	TIMM44_cna	0.7493	0
VPS35	VPS35	0.583622	1.79252	0.639199	0.913053	0.361215	0.869949	VPS35_cna	0.7113	0
FARS2	FARS2	0.472466	1.60394	0.525232	0.899536	0.368367	0.883801	FARS2_cna	0.7172	0
BCL2L13	BCL2L13	-0.651077	0.521484	0.728747	-0.893421	0.371632	0.888256	BCL2L13_cna	0.7757	0
DHX35	DHX35	0.599732	1.82163	0.678896	0.883394	0.377024	0.897743	DHX35_cna	0.7172	0
ATP6V1E1	ATP6V1E1	-0.632887	0.531056	0.721389	-0.877317	0.380315	0.900966	ATP6V1E1_cna	0.7483	0
FBXO7	FBXO7	-0.496549	0.608627	0.56884	-0.872915	0.38271	0.900966	FBXO7_cna	0.7381	0
ATP6V1C1	ATP6V1C1	0.39355	1.48223	0.453304	0.86818	0.385296	0.900966	ATP6V1C1_cna	0.7857	0
TCP1	TCP1	-0.602407	0.547492	0.693994	-0.86803	0.385378	0.900966	TCP1_cna	0.7732	0
CTBP1	CTBP1	0.406324	1.50129	0.468235	0.867777	0.385516	0.900966	CTBP1_cna	0.7948	0
SMAD2	SMAD2	0.618249	1.85568	0.715553	0.864016	0.387579	0.902022	SMAD2_cna	0.7982	0
MAEA	MAEA	0.407081	1.50243	0.472391	0.861746	0.388827	0.902022	MAEA_cna	0.8157	0
RUFY1	RUFY1	-0.544696	0.580018	0.634347	-0.858671	0.390522	0.902635	RUFY1_cna	0.7151	0
RANBP3	RANBP3	0.578841	1.78397	0.679348	0.852053	0.394185	0.907775	RANBP3_cna	0.8057	0
DYM	DYM	0.640631	1.89768	0.756937	0.846347	0.397359	0.911759	DYM_cna	0.7244	0
MAK16	MAK16	0.480723	1.61724	0.570356	0.842846	0.399314	0.912925	MAK16_cna	0.8065	0
RNF4	RNF4	0.377497	1.45863	0.453719	0.832005	0.405406	0.915943	RNF4_cna	0.7443	0
ETF1	ETF1	-0.664488	0.514537	0.799534	-0.831095	0.40592	0.915943	ETF1_cna	0.7146	0
PCGF3	PCGF3	0.390266	1.47737	0.471863	0.827074	0.408195	0.915943	PCGF3_cna	0.7092	0
PIGG	PIGG	0.390266	1.47737	0.471863	0.827074	0.408195	0.915943	PIGG_cna	0.7414	0
UHRF2	UHRF2	-0.549447	0.577269	0.667779	-0.822798	0.410623	0.915943	UHRF2_cna	0.7087	0
DCP1B	DCP1B	0.448596	1.56611	0.547168	0.81985	0.412302	0.915943	DCP1B_cna	0.702	0
RAB28	RAB28	0.484446	1.62328	0.594228	0.815252	0.414928	0.915943	RAB28_cna	0.7161	0
VPS52	VPS52	0.552496	1.73759	0.684375	0.807301	0.419493	0.915943	VPS52_cna	0.7383	0
PSMA1	PSMA1	0.644513	1.90506	0.80012	0.805521	0.420519	0.915943	PSMA1_cna	0.7148	0
UBE2V1	UBE2V1	0.420926	1.52337	0.523944	0.803381	0.421755	0.915943	UBE2V1_cna	0.7026	0
PRPF18	PRPF18	-0.411357	0.66275	0.512245	-0.803047	0.421947	0.915943	PRPF18_cna	0.732	0
WDR46	WDR46	0.549357	1.73214	0.684694	0.802338	0.422357	0.915943	WDR46_cna	0.7605	0
NDUFAF1	NDUFAF1	0.816199	2.26189	1.01821	0.801604	0.422782	0.915943	NDUFAF1_cna	0.7183	0
IPO5	IPO5	0.52776	1.69513	0.664457	0.794272	0.427037	0.915943	IPO5_cna	0.7151	0
SRRD	SRRD	-0.62607	0.534689	0.791158	-0.791334	0.428749	0.915943	SRRD_cna	0.7241	0
LSG1	LSG1	-0.389436	0.677439	0.492201	-0.791214	0.428819	0.915943	LSG1_cna	0.7501	0
UFM1	UFM1	0.651135	1.91772	0.825028	0.789227	0.429979	0.915943	UFM1_cna	0.7136	0
LRRC59	LRRC59	0.512793	1.66995	0.650833	0.787902	0.430754	0.915943	LRRC59_cna	0.7306	0
SMAP1	SMAP1	0.559728	1.7502	0.713148	0.78487	0.43253	0.915943	SMAP1_cna	0.7056	0
TFIP11	TFIP11	-0.61967	0.538122	0.790535	-0.783861	0.433121	0.915943	TFIP11_cna	0.7248	0
GPBP1	GPBP1	0.616805	1.853	0.789176	0.781581	0.434461	0.915943	GPBP1_cna	0.7164	0
ADD1	ADD1	0.351572	1.4213	0.450352	0.78066	0.435002	0.915943	ADD1_cna	0.7173	0
ALG8	ALG8	0.363218	1.43795	0.466112	0.779249	0.435833	0.915943	ALG8_cna	0.7513	0
VTI1B	VTI1B	0.617842	1.85492	0.795564	0.776609	0.43739	0.915943	VTI1B_cna	0.7275	0
SEC11A	SEC11A	-0.493265	0.61063	0.635494	-0.776191	0.437636	0.915943	SEC11A_cna	0.7114	0
AZIN1	AZIN1	0.35136	1.421	0.454223	0.773539	0.439203	0.915943	AZIN1_cna	0.7117	0
WDR20	WDR20	-0.491211	0.611885	0.635883	-0.772486	0.439827	0.915943	WDR20_cna	0.7623	0
FAM192A	FAM192A	0.645084	1.90615	0.841936	0.766191	0.443563	0.916025	FAM192A_cna	0.7068	0
PPP2CA	PPP2CA	0.57795	1.78238	0.756209	0.764273	0.444705	0.916025	PPP2CA_cna	0.7378	0
PSMD8	PSMD8	0.309495	1.36274	0.407105	0.760234	0.447115	0.916025	PSMD8_cna	0.7474	0
GRPEL1	GRPEL1	0.388189	1.47431	0.513849	0.755454	0.449977	0.916025	GRPEL1_cna	0.7697	0
DFFA	DFFA	-0.574262	0.56312	0.765719	-0.749965	0.453276	0.916025	DFFA_cna	0.7069	0
TRIP10	TRIP10	0.494445	1.63959	0.661606	0.747341	0.454858	0.916025	TRIP10_cna	0.7036	0
IER3IP1	IER3IP1	0.534761	1.70704	0.715878	0.747	0.455063	0.916025	IER3IP1_cna	0.7084	0
WDR1	WDR1	0.439852	1.55248	0.590542	0.744827	0.456376	0.916025	WDR1_cna	0.7914	0
EGLN2	EGLN2	0.324817	1.38378	0.43896	0.739969	0.459319	0.916025	EGLN2_cna	0.7803	0
UBAC2	UBAC2	0.477813	1.61254	0.645763	0.739919	0.459349	0.916025	UBAC2_cna	0.7639	0
UBE2D2	UBE2D2	-0.534192	0.586143	0.723598	-0.738243	0.460367	0.916025	UBE2D2_cna	0.7245	0
KATNA1	KATNA1	-0.592083	0.553174	0.804685	-0.735796	0.461855	0.916025	KATNA1_cna	0.7378	0
PEX14	PEX14	-0.560807	0.570748	0.76302	-0.734983	0.46235	0.916025	PEX14_cna	0.7386	0
TAF11	TAF11	0.502722	1.65321	0.684721	0.734199	0.462827	0.916025	TAF11_cna	0.7043	0
ATP5A1	ATP5A1	0.494378	1.63948	0.673595	0.733939	0.462986	0.916025	ATP5A1_cna	0.7549	0
ARIH1	ARIH1	0.49745	1.64452	0.677944	0.733763	0.463093	0.916025	ARIH1_cna	0.7009	0
HDHD2	HDHD2	0.524182	1.68908	0.717278	0.730793	0.464906	0.916736	HDHD2_cna	0.7073	0
WRNIP1	WRNIP1	0.395543	1.48519	0.546894	0.723253	0.469524	0.922959	WRNIP1_cna	0.7664	0
NUP43	NUP43	-0.574692	0.562878	0.800647	-0.717784	0.47289	0.924214	NUP43_cna	0.7098	0
STK24	STK24	0.467868	1.59659	0.65212	0.717457	0.473092	0.924214	STK24_cna	0.7296	0
NOL7	NOL7	0.453237	1.5734	0.638095	0.710297	0.47752	0.925185	NOL7_cna	0.7649	0
CDYL	CDYL	0.365927	1.44185	0.517963	0.706473	0.479894	0.925185	CDYL_cna	0.7277	0
CSK	CSK	0.540359	1.71662	0.770211	0.701572	0.482946	0.925185	CSK_cna	0.7523	0
CCDC97	CCDC97	-0.433437	0.648277	0.618997	-0.700226	0.483786	0.925185	CCDC97_cna	0.7426	0
PCMT1	PCMT1	-0.558098	0.572296	0.799591	-0.69798	0.48519	0.925185	PCMT1_cna	0.7495	0
CENPP	CENPP	0.597139	1.81691	0.855959	0.697626	0.485411	0.925185	CENPP_cna	0.7084	0
USF2	USF2	0.269698	1.30957	0.388935	0.693426	0.488042	0.925185	USF2_cna	0.7377	0
BIRC2	BIRC2	0.345944	1.41332	0.499897	0.692031	0.488918	0.925185	BIRC2_cna	0.7167	0
RCL1	RCL1	-0.462122	0.629945	0.667827	-0.691979	0.488951	0.925185	RCL1_cna	0.7411	0
CLPTM1L	CLPTM1L	0.383393	1.46725	0.55561	0.69004	0.490169	0.925185	CLPTM1L_cna	0.7467	0
DENND4C	DENND4C	-0.431874	0.649291	0.627775	-0.687943	0.491489	0.925185	DENND4C_cna	0.7302	0
ZNF565	ZNF565	0.30558	1.35741	0.445666	0.685671	0.492921	0.925185	ZNF565_cna	0.7296	0
RNF8	RNF8	0.444494	1.5597	0.650058	0.683777	0.494116	0.925185	RNF8_cna	0.701	0
TBC1D22B	TBC1D22B	0.444494	1.5597	0.650058	0.683777	0.494116	0.925185	TBC1D22B_cna	0.7038	0
AHSA1	AHSA1	0.540757	1.71731	0.799172	0.676647	0.49863	0.926226	AHSA1_cna	0.7088	0
MYNN	MYNN	-0.31143	0.732399	0.462329	-0.673611	0.500559	0.926226	MYNN_cna	0.7003	0
PPAN	PPAN	-0.369899	0.690804	0.549129	-0.67361	0.500559	0.926226	PPAN_cna	0.8002	0
EIF3G	EIF3G	-0.369257	0.691248	0.549158	-0.672406	0.501325	0.926226	EIF3G_cna	0.7524	0
CDC37L1	CDC37L1	-0.447129	0.639462	0.666036	-0.671328	0.502012	0.926226	CDC37L1_cna	0.7706	0
TSG101	TSG101	0.513159	1.67056	0.770309	0.666173	0.5053	0.929348	TSG101_cna	0.7144	0
ZNF259	ZNF259	0.356083	1.42773	0.536218	0.664064	0.506649	0.929348	ZNF259_cna	0.7208	0
VAPA	VAPA	0.481056	1.61778	0.727689	0.661074	0.508565	0.930158	VAPA_cna	0.7375	0
ZFAND5	ZFAND5	0.511843	1.66836	0.77862	0.657372	0.510942	0.931804	ZFAND5_cna	0.7452	0
PPP1R2	PPP1R2	-0.328409	0.720069	0.505062	-0.650235	0.51554	0.935551	PPP1R2_cna	0.7164	0
NOP14	NOP14	0.267855	1.30716	0.412349	0.649583	0.515962	0.935551	NOP14_cna	0.7555	0
VPS33B	VPS33B	-0.395995	0.67301	0.612917	-0.646082	0.518226	0.936309	VPS33B_cna	0.729	0
MRFAP1L1	MRFAP1L1	0.329798	1.39069	0.513722	0.641978	0.520888	0.936309	MRFAP1L1_cna	0.791	0
TACO1	TACO1	0.430665	1.53828	0.672953	0.639962	0.522197	0.936309	TACO1_cna	0.7373	0
STXBP2	STXBP2	-0.400899	0.669718	0.632942	-0.63339	0.526479	0.936309	STXBP2_cna	0.7468	0
XAB2	XAB2	-0.39848	0.67134	0.632862	-0.629647	0.528926	0.936309	XAB2_cna	0.7666	0
STRADA	STRADA	0.418489	1.51966	0.666103	0.628264	0.529831	0.936309	STRADA_cna	0.7018	0
DNAJA2	DNAJA2	0.416595	1.51679	0.66326	0.628102	0.529937	0.936309	DNAJA2_cna	0.7659	0
UBE2D3	UBE2D3	0.51239	1.66928	0.81582	0.628067	0.52996	0.936309	UBE2D3_cna	0.7105	0
TPD52	TPD52	0.319613	1.3766	0.51004	0.626643	0.530893	0.936309	TPD52_cna	0.7343	0
CDK9	CDK9	0.547695	1.72926	0.874706	0.626148	0.531218	0.936309	CDK9_cna	0.7676	0
ZNF574	ZNF574	-0.385534	0.680087	0.622788	-0.619046	0.535886	0.937023	ZNF574_cna	0.7212	0
ALG9	ALG9	0.362249	1.43656	0.585893	0.618284	0.536388	0.937023	ALG9_cna	0.7019	0
TBC1D22A	TBC1D22A	0.472372	1.60379	0.765813	0.616824	0.537351	0.937023	TBC1D22A_cna	0.7022	0
C11orf57	C11orf57	0.360906	1.43463	0.589205	0.612529	0.540188	0.937023	C11orf57_cna	0.7323	0
RARS	RARS	-0.435078	0.647214	0.7113	-0.611667	0.540758	0.937023	RARS_cna	0.7531	0
RNF146	RNF146	-0.465083	0.628083	0.7618	-0.610505	0.541527	0.937023	RNF146_cna	0.7046	0
SPINT2	SPINT2	0.248745	1.28241	0.407937	0.609764	0.542018	0.937023	SPINT2_cna	0.7584	0
MRFAP1	MRFAP1	0.307527	1.36006	0.513933	0.59838	0.549586	0.939157	MRFAP1_cna	0.7979	0
MCOLN1	MCOLN1	-0.359136	0.698279	0.603395	-0.595193	0.551715	0.939157	MCOLN1_cna	0.7151	0
RIOK1	RIOK1	0.31295	1.36745	0.526508	0.594388	0.552253	0.939157	RIOK1_cna	0.7234	0
SSR1	SSR1	0.311158	1.36501	0.524506	0.59324	0.553021	0.939157	SSR1_cna	0.7541	0
RAB11B	RAB11B	-0.343658	0.709171	0.580362	-0.592145	0.553754	0.939157	RAB11B_cna	0.7663	0
IPPK	IPPK	0.5619	1.754	0.950956	0.590879	0.554601	0.939157	IPPK_cna	0.704	0
PPP2R4	PPP2R4	0.52598	1.69212	0.892159	0.589559	0.555486	0.939157	PPP2R4_cna	0.7006	0
HBS1L	HBS1L	-0.453315	0.635518	0.770043	-0.588688	0.55607	0.939157	HBS1L_cna	0.7668	0
RRP1	RRP1	0.300277	1.35023	0.51398	0.584219	0.559073	0.939157	RRP1_cna	0.731	0
GSK3A	GSK3A	-0.364285	0.694693	0.625546	-0.582347	0.560333	0.939157	GSK3A_cna	0.7737	0
ZNF526	ZNF526	-0.364195	0.694756	0.625555	-0.582194	0.560436	0.939157	ZNF526_cna	0.7669	0
ABT1	ABT1	0.378337	1.45985	0.65097	0.58119	0.561113	0.939157	ABT1_cna	0.703	0
DEDD2	DEDD2	-0.357603	0.699351	0.623841	-0.573227	0.566491	0.940422	DEDD2_cna	0.7453	0
BLOC1S3	BLOC1S3	-0.361594	0.696565	0.631279	-0.572796	0.566783	0.940422	BLOC1S3_cna	0.703	0
RRAGA	RRAGA	-0.364276	0.694699	0.637772	-0.57117	0.567885	0.940422	RRAGA_cna	0.7936	0
LRRC47	LRRC47	-0.350545	0.704304	0.613815	-0.571093	0.567937	0.940422	LRRC47_cna	0.7388	0
GTF2F1	GTF2F1	0.391104	1.47861	0.687289	0.569053	0.56932	0.940422	GTF2F1_cna	0.7314	0
CD164	CD164	0.361071	1.43487	0.65155	0.554172	0.579461	0.944343	CD164_cna	0.7581	0
MRPL4	MRPL4	-0.297741	0.742494	0.538018	-0.553403	0.579988	0.944343	MRPL4_cna	0.7275	0
PTRH2	PTRH2	0.370835	1.44894	0.672763	0.551212	0.581488	0.944343	PTRH2_cna	0.7384	0
PAK1IP1	PAK1IP1	0.313808	1.36863	0.573337	0.547336	0.584148	0.944343	PAK1IP1_cna	0.7264	0
SCAMP2	SCAMP2	0.420089	1.5221	0.770764	0.54503	0.585733	0.944343	SCAMP2_cna	0.731	0
ASH2L	ASH2L	0.290621	1.33726	0.534233	0.543997	0.586444	0.944343	ASH2L_cna	0.7464	0
CLTC	CLTC	0.365188	1.44079	0.671764	0.543626	0.586699	0.944343	CLTC_cna	0.7161	0
RPS6KB1	RPS6KB1	0.360296	1.43375	0.666998	0.540176	0.589076	0.944343	RPS6KB1_cna	0.7398	0
CLK3	CLK3	0.415983	1.51586	0.775404	0.536473	0.591632	0.944343	CLK3_cna	0.7346	0
ANAPC2	ANAPC2	0.379211	1.46113	0.709835	0.534224	0.593186	0.944343	ANAPC2_cna	0.7097	0
GABPA	GABPA	-0.435903	0.64668	0.816504	-0.533865	0.593435	0.944343	GABPA_cna	0.7079	0
OPA1	OPA1	-0.25378	0.775863	0.475959	-0.533197	0.593897	0.944343	OPA1_cna	0.7323	0
NGRN	NGRN	-0.316446	0.728734	0.600222	-0.527215	0.598044	0.944343	NGRN_cna	0.7013	0
TTLL13	TTLL13	-0.316446	0.728734	0.600222	-0.527215	0.598044	0.944343	TTLL13_cna	0.7008	0
LSM1	LSM1	0.282446	1.32637	0.536588	0.526374	0.598629	0.944343	LSM1_cna	0.7281	0
C9orf114	C9orf114	0.472537	1.60406	0.904183	0.522613	0.601244	0.944343	C9orf114_cna	0.7216	0
FIG4	FIG4	0.337379	1.40127	0.651909	0.517525	0.60479	0.944343	FIG4_cna	0.7576	0
CINP	CINP	-0.330675	0.718439	0.647905	-0.510376	0.609788	0.944343	CINP_cna	0.7488	0
UBE3A	UBE3A	-0.34411	0.708851	0.675448	-0.509454	0.610434	0.944343	UBE3A_cna	0.7107	0
CTDP1	CTDP1	0.399202	1.49063	0.78387	0.509271	0.610563	0.944343	CTDP1_cna	0.7374	0
C1orf174	C1orf174	-0.315376	0.729514	0.619794	-0.50884	0.610864	0.944343	C1orf174_cna	0.7151	0
CCT5	CCT5	0.302667	1.35346	0.598452	0.505751	0.613032	0.944343	CCT5_cna	0.767	0
LTV1	LTV1	-0.372935	0.68871	0.74017	-0.50385	0.614367	0.944343	LTV1_cna	0.7649	0
BRD7	BRD7	0.388849	1.47528	0.776365	0.500859	0.616471	0.944343	BRD7_cna	0.7146	0
PSMC5	PSMC5	0.337856	1.40194	0.675287	0.500314	0.616854	0.944343	PSMC5_cna	0.791	0
MARK3	MARK3	-0.323883	0.723335	0.648701	-0.49928	0.617582	0.944343	MARK3_cna	0.7264	0
C9orf69	C9orf69	0.393247	1.48178	0.790829	0.497259	0.619006	0.944343	C9orf69_cna	0.7127	0
ZNF330	ZNF330	0.423563	1.52739	0.852151	0.497051	0.619153	0.944343	ZNF330_cna	0.7115	0
RAB11A	RAB11A	0.370761	1.44884	0.749839	0.494454	0.620986	0.944343	RAB11A_cna	0.7537	0
DLG1	DLG1	-0.253385	0.776169	0.516177	-0.490887	0.623506	0.944343	DLG1_cna	0.7351	0
SNX3	SNX3	0.318073	1.37448	0.649409	0.489788	0.624284	0.944343	SNX3_cna	0.7338	0
CCDC25	CCDC25	0.303496	1.35459	0.620173	0.489372	0.624578	0.944343	CCDC25_cna	0.7497	0
TMEM203	TMEM203	0.341418	1.40694	0.705288	0.484083	0.628327	0.944343	TMEM203_cna	0.7671	0
MAPK1	MAPK1	-0.326325	0.721571	0.675495	-0.48309	0.629032	0.944343	MAPK1_cna	0.7602	0
ACTL6A	ACTL6A	-0.254056	0.775649	0.527388	-0.481725	0.630001	0.944343	ACTL6A_cna	0.7333	0
N4BP2L2	N4BP2L2	0.359812	1.43306	0.748255	0.480868	0.63061	0.944343	N4BP2L2_cna	0.7064	0
PAFAH1B1	PAFAH1B1	-0.322789	0.724127	0.671529	-0.480677	0.630746	0.944343	PAFAH1B1_cna	0.7133	0
NCBP2	NCBP2	-0.245308	0.782463	0.515714	-0.475668	0.634311	0.944343	NCBP2_cna	0.7289	0
PAK2	PAK2	-0.245308	0.782463	0.515714	-0.475668	0.634311	0.944343	PAK2_cna	0.7562	0
SENP5	SENP5	-0.245308	0.782463	0.515714	-0.475668	0.634311	0.944343	SENP5_cna	0.7611	0
FBXO45	FBXO45	-0.244443	0.783141	0.515689	-0.474012	0.635491	0.944343	FBXO45_cna	0.7429	0
WDR53	WDR53	-0.244443	0.783141	0.515689	-0.474012	0.635491	0.944343	WDR53_cna	0.8016	0
TTC1	TTC1	-0.364995	0.6942	0.77128	-0.473233	0.636047	0.944343	TTC1_cna	0.7323	0
PANK2	PANK2	0.232835	1.26217	0.497599	0.467918	0.639843	0.94459	PANK2_cna	0.7057	0
GNB1	GNB1	-0.288448	0.749426	0.618458	-0.466398	0.64093	0.94459	GNB1_cna	0.74	0
RER1	RER1	-0.288448	0.749426	0.618458	-0.466398	0.64093	0.94459	RER1_cna	0.7353	0
DDX19A	DDX19A	-0.390931	0.676427	0.843394	-0.463521	0.642991	0.94459	DDX19A_cna	0.7175	0
TM2D2	TM2D2	0.260936	1.29814	0.565585	0.461355	0.644544	0.94459	TM2D2_cna	0.7382	0
MLF2	MLF2	0.230842	1.25966	0.501343	0.460447	0.645196	0.94459	MLF2_cna	0.7417	0
TRMT6	TRMT6	0.233195	1.26263	0.514655	0.453109	0.65047	0.944611	TRMT6_cna	0.7571	0
PPP2R5C	PPP2R5C	-0.298929	0.741612	0.660912	-0.452299	0.651054	0.944611	PPP2R5C_cna	0.7476	0
PPP1R11	PPP1R11	0.267885	1.3072	0.59888	0.447311	0.654651	0.944611	PPP1R11_cna	0.7046	0
SLC35A4	SLC35A4	-0.349884	0.70477	0.789538	-0.44315	0.657657	0.944611	SLC35A4_cna	0.7107	0
MED7	MED7	-0.340743	0.711242	0.773435	-0.440558	0.659533	0.944611	MED7_cna	0.7044	0
PPP2R1A	PPP2R1A	0.263305	1.30122	0.598723	0.439777	0.660099	0.944611	PPP2R1A_cna	0.7098	0
DNAJB11	DNAJB11	0.257631	1.29386	0.586191	0.439501	0.660299	0.944611	DNAJB11_cna	0.7195	0
UBE2M	UBE2M	-0.268506	0.764521	0.613076	-0.437966	0.661411	0.944611	UBE2M_cna	0.7323	0
ZBTB45	ZBTB45	-0.268506	0.764521	0.613076	-0.437966	0.661411	0.944611	ZBTB45_cna	0.7569	0
ZNF324	ZNF324	-0.268506	0.764521	0.613076	-0.437966	0.661411	0.944611	ZNF324_cna	0.7243	0
ZSCAN22	ZSCAN22	-0.268335	0.764651	0.613199	-0.437599	0.661677	0.944611	ZSCAN22_cna	0.7014	0
LACE1	LACE1	0.279587	1.32258	0.647586	0.431738	0.665932	0.94854	LACE1_cna	0.7093	0
TMEM55B	TMEM55B	-0.218779	0.803499	0.517185	-0.423018	0.672282	0.948813	TMEM55B_cna	0.7336	0
PMPCA	PMPCA	0.33332	1.39559	0.788243	0.422864	0.672395	0.948813	PMPCA_cna	0.7464	0
PSMF1	PSMF1	0.207713	1.23086	0.492109	0.422087	0.672962	0.948813	PSMF1_cna	0.7026	0
GPATCH3	GPATCH3	-0.347231	0.706642	0.835345	-0.415673	0.677649	0.948813	GPATCH3_cna	0.7095	0
GPN2	GPN2	-0.347231	0.706642	0.835345	-0.415673	0.677649	0.948813	GPN2_cna	0.7121	0
ZNF414	ZNF414	-0.24292	0.784334	0.589915	-0.411788	0.680495	0.948813	ZNF414_cna	0.7198	0
SRPR	SRPR	0.219724	1.24573	0.534266	0.411263	0.68088	0.948813	SRPR_cna	0.7466	0
HARS	HARS	-0.325909	0.721871	0.793519	-0.410713	0.681283	0.948813	HARS_cna	0.7412	0
SUPT4H1	SUPT4H1	0.279804	1.32287	0.684632	0.408692	0.682765	0.948813	SUPT4H1_cna	0.7272	0
RTN4IP1	RTN4IP1	0.205382	1.22799	0.503378	0.408006	0.683269	0.948813	RTN4IP1_cna	0.7017	0
PEX3	PEX3	-0.325955	0.721837	0.806344	-0.404238	0.686038	0.948813	PEX3_cna	0.7567	0
PPP2CB	PPP2CB	0.252631	1.28741	0.627487	0.402608	0.687237	0.948813	PPP2CB_cna	0.7936	0
NUDCD1	NUDCD1	0.17058	1.18599	0.429663	0.397008	0.691361	0.948813	NUDCD1_cna	0.7373	0
MRPL10	MRPL10	0.213943	1.23855	0.53943	0.39661	0.691655	0.948813	MRPL10_cna	0.7228	0
CNOT7	CNOT7	0.243009	1.27508	0.615196	0.395011	0.692835	0.948813	CNOT7_cna	0.7372	0
RAB14	RAB14	-0.331078	0.718149	0.843204	-0.392643	0.694583	0.948813	RAB14_cna	0.7512	0
ELP3	ELP3	0.252761	1.28758	0.651119	0.388196	0.697871	0.948813	ELP3_cna	0.7248	0
VPS37A	VPS37A	0.238899	1.26985	0.616212	0.387689	0.698246	0.948813	VPS37A_cna	0.733	0
RPUSD4	RPUSD4	0.204288	1.22665	0.533118	0.383196	0.701575	0.948813	RPUSD4_cna	0.7088	0
PHC1	PHC1	-0.194727	0.823059	0.513499	-0.379216	0.704528	0.948813	PHC1_cna	0.7249	0
DPAGT1	DPAGT1	-0.209508	0.810983	0.556397	-0.376544	0.706512	0.948813	DPAGT1_cna	0.7331	0
ZC3H14	ZC3H14	0.29955	1.34925	0.796462	0.376101	0.706841	0.948813	ZC3H14_cna	0.7118	0
SPSB3	SPSB3	0.269391	1.30917	0.716422	0.376022	0.7069	0.948813	SPSB3_cna	0.7018	0
USP5	USP5	0.186696	1.20526	0.499791	0.373547	0.708741	0.948813	USP5_cna	0.7001	0
GLE1	GLE1	0.310093	1.36355	0.83141	0.372973	0.709169	0.948813	GLE1_cna	0.7092	0
FBXO42	FBXO42	0.296631	1.34532	0.795755	0.372767	0.709322	0.948813	FBXO42_cna	0.7895	0
INTS9	INTS9	0.240884	1.27237	0.647806	0.371847	0.710007	0.948813	INTS9_cna	0.7857	0
RBM22	RBM22	-0.280169	0.755656	0.753642	-0.371754	0.710076	0.948813	RBM22_cna	0.709	0
CALM3	CALM3	0.214987	1.23985	0.57987	0.370749	0.710824	0.948813	CALM3_cna	0.7005	0
DDX41	DDX41	-0.263667	0.768229	0.715985	-0.368258	0.712681	0.948813	DDX41_cna	0.7241	0
HOMEZ	HOMEZ	-0.233119	0.792059	0.633162	-0.368182	0.712737	0.948813	HOMEZ_cna	0.7321	0
PRPF31	PRPF31	0.223777	1.25079	0.617747	0.362248	0.717167	0.950919	PRPF31_cna	0.7569	0
STRAP	STRAP	0.171231	1.18676	0.475352	0.360219	0.718683	0.950919	STRAP_cna	0.7655	0
PTPRA	PTPRA	0.177629	1.19438	0.497122	0.357315	0.720856	0.950919	PTPRA_cna	0.7243	0
COX11	COX11	0.240247	1.27156	0.685209	0.350618	0.725875	0.950919	COX11_cna	0.7138	0
ZNF8	ZNF8	-0.210825	0.809915	0.601733	-0.350364	0.726066	0.950919	ZNF8_cna	0.7294	0
SLU7	SLU7	-0.264293	0.767749	0.760779	-0.347397	0.728293	0.950919	SLU7_cna	0.7033	0
QTRT1	QTRT1	0.180675	1.19803	0.527683	0.342392	0.732056	0.950919	QTRT1_cna	0.7269	0
CHMP7	CHMP7	0.231313	1.26025	0.675775	0.342293	0.73213	0.950919	CHMP7_cna	0.8162	0
R3HCC1	R3HCC1	0.231313	1.26025	0.675775	0.342293	0.73213	0.950919	R3HCC1_cna	0.7806	0
RAVER1	RAVER1	-0.179222	0.83592	0.524042	-0.341999	0.732352	0.950919	RAVER1_cna	0.7883	0
GTF2E2	GTF2E2	0.214559	1.23931	0.629301	0.340947	0.733143	0.950919	GTF2E2_cna	0.8111	0
SYNCRIP	SYNCRIP	-0.22861	0.795639	0.673535	-0.339418	0.734295	0.950919	SYNCRIP_cna	0.7056	0
C8orf58	C8orf58	0.241223	1.27281	0.713556	0.338058	0.73532	0.950919	C8orf58_cna	0.7138	0
KIAA0020	KIAA0020	-0.224797	0.798679	0.675975	-0.332551	0.739473	0.950919	KIAA0020_cna	0.7336	0
BIN3	BIN3	0.236925	1.26735	0.713269	0.332167	0.739763	0.950919	BIN3_cna	0.7812	0
KIAA1967	KIAA1967	0.236923	1.26734	0.71327	0.332165	0.739765	0.950919	KIAA1967_cna	0.7186	0
PEX5	PEX5	0.162388	1.17632	0.489218	0.331935	0.739939	0.950919	PEX5_cna	0.708	0
SNX14	SNX14	-0.215064	0.80649	0.671201	-0.320417	0.748652	0.960162	SNX14_cna	0.71	0
GOLGA5	GOLGA5	0.247638	1.281	0.785828	0.31513	0.752663	0.963347	GOLGA5_cna	0.7008	0
DNAJC25	DNAJC25	-0.271607	0.762154	0.873651	-0.310887	0.755887	0.965515	DNAJC25_cna	0.7586	0
INTS10	INTS10	0.182257	1.19992	0.595205	0.306208	0.759446	0.968102	INTS10_cna	0.7261	0
EI24	EI24	0.164828	1.17919	0.54407	0.302953	0.761926	0.969305	EI24_cna	0.7803	0
KDSR	KDSR	0.156715	1.16966	0.525911	0.297988	0.765713	0.969515	KDSR_cna	0.7748	0
TMEM66	TMEM66	0.194781	1.21504	0.654759	0.297484	0.766097	0.969515	TMEM66_cna	0.7266	0
RNGTT	RNGTT	-0.195974	0.822033	0.662214	-0.295938	0.767277	0.969515	RNGTT_cna	0.7332	0
CXXC1	CXXC1	0.234276	1.26399	0.800476	0.292672	0.769773	0.969515	CXXC1_cna	0.7647	0
MBD1	MBD1	0.234276	1.26399	0.800476	0.292672	0.769773	0.969515	MBD1_cna	0.7898	0
TMEM87A	TMEM87A	0.277726	1.32012	0.966013	0.287497	0.773732	0.972559	TMEM87A_cna	0.7121	0
KIN	KIN	-0.138031	0.871072	0.489758	-0.281835	0.77807	0.976068	KIN_cna	0.7355	0
QRSL1	QRSL1	0.138965	1.14908	0.499191	0.278381	0.78072	0.977449	QRSL1_cna	0.7276	0
ZNF230	ZNF230	-0.162832	0.849734	0.60088	-0.270988	0.7864	0.98142	ZNF230_cna	0.7033	0
FXR2	FXR2	-0.198462	0.819991	0.735548	-0.269814	0.787303	0.98142	FXR2_cna	0.7052	0
YIPF2	YIPF2	0.141088	1.15153	0.538499	0.262003	0.793319	0.98142	YIPF2_cna	0.7606	0
CTDNEP1	CTDNEP1	0.202935	1.22499	0.777482	0.261016	0.79408	0.98142	CTDNEP1_cna	0.767	0
DCTN6	DCTN6	0.170401	1.18578	0.656737	0.259466	0.795276	0.98142	DCTN6_cna	0.8135	0
LEPROTL1	LEPROTL1	0.170401	1.18578	0.656737	0.259466	0.795276	0.98142	LEPROTL1_cna	0.7711	0
PRH1	PRH1	-0.127194	0.880563	0.492658	-0.258179	0.796269	0.98142	PRH1_cna	0.7158	0
POP4	POP4	0.0758031	1.07875	0.297263	0.255003	0.798721	0.98142	POP4_cna	0.7314	0
PTCD1	PTCD1	0.214056	1.23869	0.842755	0.253996	0.799499	0.98142	PTCD1_cna	0.7012	0
TM9SF1	TM9SF1	-0.163515	0.849154	0.647853	-0.252395	0.800736	0.98142	TM9SF1_cna	0.7218	0
SETD3	SETD3	0.194523	1.21473	0.771754	0.252053	0.801	0.98142	SETD3_cna	0.7452	0
FBXO22	FBXO22	-0.191453	0.825758	0.782017	-0.24482	0.806596	0.98358	FBXO22_cna	0.7254	0
PRPF4	PRPF4	0.220163	1.24628	0.90308	0.243791	0.807393	0.98358	PRPF4_cna	0.7074	0
PPP5C	PPP5C	0.150883	1.16286	0.622345	0.242443	0.808437	0.98358	PPP5C_cna	0.7489	0
NGDN	NGDN	-0.150976	0.859869	0.634078	-0.238103	0.811801	0.98358	NGDN_cna	0.7247	0
MED15	MED15	0.138409	1.14845	0.590667	0.234326	0.814732	0.98358	MED15_cna	0.718	0
SNAP29	SNAP29	0.138409	1.14845	0.590667	0.234326	0.814732	0.98358	SNAP29_cna	0.7212	0
UBE2L3	UBE2L3	0.138409	1.14845	0.590667	0.234326	0.814732	0.98358	UBE2L3_cna	0.7812	0
TOX4	TOX4	-0.119992	0.886928	0.514031	-0.233433	0.815425	0.98358	TOX4_cna	0.7634	0
DEDD	DEDD	0.181782	1.19935	0.792569	0.229358	0.818591	0.98358	DEDD_cna	0.7322	0
CCNK	CCNK	0.176177	1.19265	0.773107	0.227882	0.819738	0.98358	CCNK_cna	0.7153	0
VPS26B	VPS26B	0.118389	1.12568	0.520022	0.227661	0.81991	0.98358	VPS26B_cna	0.7651	0
RAD21	RAD21	0.0926605	1.09709	0.41895	0.221173	0.824958	0.987051	RAD21_cna	0.7312	0
ADSS	ADSS	-0.113378	0.892814	0.515534	-0.219922	0.825932	0.987051	ADSS_cna	0.7495	0
LYRM2	LYRM2	-0.14463	0.865342	0.664245	-0.217736	0.827635	0.987217	LYRM2_cna	0.7277	0
PDSS2	PDSS2	0.117973	1.12521	0.547137	0.215619	0.829285	0.987319	PDSS2_cna	0.7472	0
TAF2	TAF2	0.0877661	1.09173	0.414236	0.211875	0.832205	0.988929	TAF2_cna	0.7683	0
MAL2	MAL2	0.0848349	1.08854	0.415028	0.204408	0.838035	0.991697	MAL2_cna	0.726	0
C19orf12	C19orf12	0.0596135	1.06143	0.293413	0.203173	0.839	0.991697	C19orf12_cna	0.7958	0
ZNF17	ZNF17	-0.118488	0.888263	0.584322	-0.202778	0.839308	0.991697	ZNF17_cna	0.7469	0
DDX19B	DDX19B	-0.179658	0.835556	0.914262	-0.196506	0.844214	0.991697	DDX19B_cna	0.7126	0
GGPS1	GGPS1	-0.0993754	0.905403	0.512683	-0.193834	0.846306	0.991697	GGPS1_cna	0.7028	0
VTA1	VTA1	0.137234	1.1471	0.709702	0.193369	0.84667	0.991697	VTA1_cna	0.7191	0
MAN1B1	MAN1B1	0.141003	1.15143	0.735357	0.191748	0.84794	0.991697	MAN1B1_cna	0.7087	0
RAD23B	RAD23B	0.167587	1.18245	0.895575	0.187128	0.851561	0.991697	RAD23B_cna	0.7859	0
GLOD4	GLOD4	-0.116205	0.890293	0.624375	-0.186114	0.852355	0.991697	GLOD4_cna	0.743	0
NEURL4	NEURL4	-0.13338	0.875133	0.719117	-0.185477	0.852855	0.991697	NEURL4_cna	0.7036	0
HDAC2	HDAC2	-0.128375	0.879524	0.693382	-0.185143	0.853117	0.991697	HDAC2_cna	0.7245	0
XPO7	XPO7	0.130147	1.139	0.708133	0.18379	0.854179	0.991697	XPO7_cna	0.7088	0
PREP	PREP	-0.0875463	0.916176	0.481987	-0.181636	0.855868	0.991697	PREP_cna	0.7827	0
CDC40	CDC40	0.120416	1.12797	0.666076	0.180784	0.856537	0.991697	CDC40_cna	0.7145	0
SNAPC5	SNAPC5	-0.126595	0.88109	0.72718	-0.174091	0.861794	0.993607	SNAPC5_cna	0.7447	0
FNTB	FNTB	0.139506	1.14971	0.811091	0.171998	0.863439	0.993607	FNTB_cna	0.7268	0
EXOSC10	EXOSC10	-0.123586	0.883746	0.742233	-0.166506	0.867759	0.993607	EXOSC10_cna	0.7262	0
NUS1	NUS1	-0.126164	0.88147	0.771936	-0.163438	0.870173	0.993607	NUS1_cna	0.7293	0
GAPVD1	GAPVD1	-0.144936	0.865078	0.889114	-0.163011	0.87051	0.993607	GAPVD1_cna	0.7057	0
KARS	KARS	0.140984	1.15141	0.893642	0.157763	0.874643	0.993607	KARS_cna	0.7104	0
STT3A	STT3A	0.0805755	1.08391	0.539169	0.149444	0.881203	0.993607	STT3A_cna	0.7501	0
SNAP47	SNAP47	0.0811548	1.08454	0.554649	0.146317	0.883671	0.993607	SNAP47_cna	0.7347	0
TMED1	TMED1	-0.078798	0.924227	0.549333	-0.143443	0.88594	0.993607	TMED1_cna	0.7438	0
BAG5	BAG5	-0.104941	0.900378	0.736345	-0.142516	0.886672	0.993607	BAG5_cna	0.7183	0
VASP	VASP	-0.0887443	0.91508	0.625272	-0.141929	0.887136	0.993607	VASP_cna	0.702	0
EBAG9	EBAG9	0.0608576	1.06275	0.429673	0.141637	0.887367	0.993607	EBAG9_cna	0.7831	0
PPP6C	PPP6C	-0.122459	0.884742	0.891637	-0.137342	0.890761	0.993607	PPP6C_cna	0.7976	0
UCK1	UCK1	-0.126516	0.88116	0.924823	-0.1368	0.891189	0.993607	UCK1_cna	0.7132	0
USP14	USP14	-0.0927989	0.911377	0.68507	-0.135459	0.892249	0.993607	USP14_cna	0.7585	0
REPIN1	REPIN1	0.092855	1.0973	0.693667	0.133861	0.893512	0.993607	REPIN1_cna	0.7017	0
PARP2	PARP2	0.0667579	1.06904	0.5004	0.133409	0.89387	0.993607	PARP2_cna	0.7059	0
C14orf169	C14orf169	0.12519	1.13336	0.938953	0.13333	0.893933	0.993607	C14orf169_cna	0.7083	0
EPN1	EPN1	0.0811313	1.08451	0.620721	0.130705	0.896009	0.993607	EPN1_cna	0.7448	0
AKIRIN2	AKIRIN2	0.0769084	1.07994	0.593034	0.129686	0.896815	0.993607	AKIRIN2_cna	0.7396	0
CDC37	CDC37	-0.0690293	0.933299	0.536224	-0.128732	0.89757	0.993607	CDC37_cna	0.7993	0
WBP11	WBP11	-0.0622709	0.939628	0.487362	-0.127772	0.89833	0.993607	WBP11_cna	0.7533	0
GRWD1	GRWD1	-0.0881495	0.915624	0.692524	-0.127287	0.898713	0.993607	GRWD1_cna	0.7401	0
RARS2	RARS2	0.07351	1.07628	0.589651	0.124667	0.900787	0.993607	RARS2_cna	0.8045	0
ALG2	ALG2	-0.10965	0.896147	0.902905	-0.121442	0.903341	0.993607	ALG2_cna	0.7751	0
CLPTM1	CLPTM1	-0.0732085	0.929407	0.612746	-0.119476	0.904898	0.993607	CLPTM1_cna	0.7605	0
UTP23	UTP23	0.0500149	1.05129	0.425055	0.117667	0.906332	0.993607	UTP23_cna	0.7543	0
PQLC2	PQLC2	-0.0962603	0.908228	0.828065	-0.116247	0.907457	0.993607	PQLC2_cna	0.701	0
MTO1	MTO1	-0.0806877	0.922482	0.716974	-0.112539	0.910396	0.993607	MTO1_cna	0.7186	0
DDX47	DDX47	-0.0485162	0.952642	0.439666	-0.110348	0.912133	0.993607	DDX47_cna	0.8087	0
C19orf52	C19orf52	0.0611939	1.06311	0.561683	0.108947	0.913244	0.993607	C19orf52_cna	0.7915	0
PLEKHM2	PLEKHM2	0.0907135	1.09496	0.851186	0.106573	0.915128	0.993607	PLEKHM2_cna	0.7026	0
ERI1	ERI1	0.0588104	1.06057	0.582213	0.101012	0.919541	0.993607	ERI1_cna	0.7254	0
RBM17	RBM17	0.0443575	1.04536	0.441896	0.10038	0.920043	0.993607	RBM17_cna	0.7154	0
PSMB7	PSMB7	0.0915689	1.09589	0.930112	0.0984493	0.921576	0.993607	PSMB7_cna	0.7132	0
TOR1A	TOR1A	0.0910819	1.09536	0.928665	0.0980783	0.92187	0.993607	TOR1A_cna	0.7342	0
BRF2	BRF2	-0.0527203	0.948645	0.543387	-0.0970216	0.922709	0.993607	BRF2_cna	0.7642	0
STX17	STX17	-0.0808491	0.922333	0.872477	-0.0926661	0.926169	0.993607	STX17_cna	0.7114	0
C16orf70	C16orf70	-0.0782387	0.924744	0.850061	-0.092039	0.926667	0.993607	C16orf70_cna	0.7118	0
POLR3D	POLR3D	0.0662758	1.06852	0.721718	0.0918307	0.926833	0.993607	POLR3D_cna	0.7246	0
SENP2	SENP2	0.0537696	1.05524	0.601239	0.0894313	0.928739	0.993607	SENP2_cna	0.7025	0
ATG4D	ATG4D	0.0479961	1.04917	0.538388	0.0891479	0.928964	0.993607	ATG4D_cna	0.7099	0
KRI1	KRI1	0.0479961	1.04917	0.538388	0.0891479	0.928964	0.993607	KRI1_cna	0.7679	0
DNM2	DNM2	0.0460465	1.04712	0.525045	0.0877002	0.930115	0.993607	DNM2_cna	0.7627	0
PRR4	PRR4	0.0367166	1.0374	0.421806	0.0870461	0.930635	0.993607	PRR4_cna	0.7296	0
ORC3	ORC3	0.051221	1.05256	0.59353	0.0862988	0.931229	0.993607	ORC3_cna	0.7454	0
EIF3J	EIF3J	-0.0720777	0.930459	0.921998	-0.0781755	0.937688	0.993607	EIF3J_cna	0.7324	0
AKTIP	AKTIP	0.0679992	1.07036	0.872239	0.0779594	0.93786	0.993607	AKTIP_cna	0.7088	0
MAPKAP1	MAPKAP1	0.0666472	1.06892	0.886058	0.0752177	0.940042	0.993607	MAPKAP1_cna	0.7313	0
CUL1	CUL1	0.0490204	1.05024	0.663423	0.0738902	0.941098	0.993607	CUL1_cna	0.7228	0
SEC63	SEC63	0.0400124	1.04082	0.548902	0.0728955	0.941889	0.993607	SEC63_cna	0.7136	0
NSFL1C	NSFL1C	0.0374992	1.03821	0.518098	0.0723786	0.942301	0.993607	NSFL1C_cna	0.7456	0
GPATCH1	GPATCH1	-0.0272335	0.973134	0.410941	-0.0662711	0.947162	0.993607	GPATCH1_cna	0.7008	0
ABCF3	ABCF3	-0.0343693	0.966215	0.535377	-0.0641964	0.948814	0.993607	ABCF3_cna	0.7314	0
POLE3	POLE3	0.0559835	1.05758	0.914469	0.0612197	0.951184	0.993607	POLE3_cna	0.7035	0
AKT1S1	AKT1S1	-0.041268	0.959572	0.684804	-0.0602625	0.951947	0.993607	AKT1S1_cna	0.7109	0
USP45	USP45	0.0380402	1.03877	0.638385	0.0595882	0.952484	0.993607	USP45_cna	0.712	0
ZNF622	ZNF622	0.0355431	1.03618	0.633315	0.0561223	0.955244	0.993607	ZNF622_cna	0.7298	0
TYK2	TYK2	0.0295615	1.03	0.527582	0.0560321	0.955316	0.993607	TYK2_cna	0.7298	0
CCNC	CCNC	0.0318349	1.03235	0.636538	0.0500126	0.960112	0.993607	CCNC_cna	0.7417	0
PSMD2	PSMD2	-0.0261699	0.97417	0.535174	-0.0488998	0.960999	0.993607	PSMD2_cna	0.7322	0
CARM1	CARM1	0.0254195	1.02575	0.538099	0.0472395	0.962322	0.993607	CARM1_cna	0.7772	0
HNRNPUL1	HNRNPUL1	-0.0254623	0.974859	0.548527	-0.0464195	0.962976	0.993607	HNRNPUL1_cna	0.7234	0
KEAP1	KEAP1	0.0244296	1.02473	0.534103	0.0457394	0.963518	0.993607	KEAP1_cna	0.7928	0
SNUPN	SNUPN	-0.0353248	0.965292	0.779615	-0.0453106	0.96386	0.993607	SNUPN_cna	0.7138	0
PGRMC2	PGRMC2	0.0368346	1.03752	0.861636	0.0427496	0.965901	0.993607	PGRMC2_cna	0.7317	0
TOM1	TOM1	0.0230516	1.02332	0.576309	0.0399987	0.968094	0.993607	TOM1_cna	0.7042	0
COG8	COG8	0.0357525	1.0364	0.919262	0.0388926	0.968976	0.993607	COG8_cna	0.7445	0
VPS4A	VPS4A	0.0357525	1.0364	0.919262	0.0388926	0.968976	0.993607	VPS4A_cna	0.7138	0
CSNK2A1	CSNK2A1	0.0194796	1.01967	0.511813	0.03806	0.96964	0.993607	CSNK2A1_cna	0.7724	0
ATG5	ATG5	0.0174178	1.01757	0.494813	0.0352008	0.97192	0.993607	ATG5_cna	0.7956	0
MCPH1	MCPH1	-0.0199244	0.980273	0.587338	-0.0339232	0.972938	0.993607	MCPH1_cna	0.7203	0
IMP3	IMP3	-0.0262147	0.974126	0.778465	-0.0336749	0.973136	0.993607	IMP3_cna	0.7183	0
ANKRD27	ANKRD27	-0.0119404	0.988131	0.385783	-0.0309511	0.975309	0.994216	ANKRD27_cna	0.7131	0
KDELR1	KDELR1	-0.0168859	0.983256	0.688301	-0.0245327	0.980428	0.996598	KDELR1_cna	0.7691	0
PROSC	PROSC	-0.0128976	0.987185	0.536041	-0.0240609	0.980804	0.996598	PROSC_cna	0.7106	0
NUCB1	NUCB1	-0.0129425	0.987141	0.685424	-0.0188825	0.984935	0.997497	NUCB1_cna	0.7038	0
NUP153	NUP153	0.0112917	1.01136	0.645006	0.0175063	0.986033	0.997497	NUP153_cna	0.704	0
NARS	NARS	-0.0145855	0.98552	0.857611	-0.0170071	0.986431	0.997497	NARS_cna	0.7456	0
ZUFSP	ZUFSP	-0.00986436	0.990184	0.764681	-0.0129	0.989708	0.998345	ZUFSP_cna	0.7633	0
FBXO18	FBXO18	-0.00533364	0.994681	0.444887	-0.0119887	0.990435	0.998345	FBXO18_cna	0.749	0
GLRX5	GLRX5	0.00499454	1.00501	0.755868	0.00660768	0.994728	0.999499	GLRX5_cna	0.713	0
FBXO25	FBXO25	0.00257665	1.00258	0.553383	0.00465619	0.996285	0.999499	FBXO25_cna	0.7311	0
ZNF576	ZNF576	0.00182476	1.00183	0.587064	0.00310829	0.99752	0.999499	ZNF576_cna	0.7309	0
MYPOP	MYPOP	-0.000977396	0.999023	0.624127	-0.00156602	0.99875	0.999499	MYPOP_cna	0.735	0
ABCF2	ABCF2	-0.000434476	0.999566	0.691907	-0.000627939	0.999499	0.999499	ABCF2_cna	0.7238	0
